# Supplementary material for: Development of a SNP resource and a genetic linkage map for Atlantic cod (Gadus morhua)
Source: BMC Genomics. 2010 Mar 22;11:191. doi: 10.1186/1471-2164-11-191 (PMC2846918; doi:10.1186/1471-2164-11-191)
Supplement: Additional file 1 — Automated annotation of SNP-containing contigs and amino acid substitutions for non-synonymous SNPs. This includes best hit in the NCBI nr database together with the bit score and e-value, and alternative amino acids for any SNPs resulting in non-synonymous substitutions. [file 1471-2164-11-191-S1.XLS]

## Sheet: Sheet1
SNP Name	Substitution	Annotation	Bit Score	e-value	SYNONYMOUS OR NON-SYNONYMOUS	Amino acid version 1	Amino acid version 2
cgpGmo-S237a	C/T	No hits found	0	0
cgpGmo-S24b	G/T	No hits found	0	0
cgpGmo-S59a	C/T	No hits found	0	0
cgpGmo-S356b	T/G	gb|ACO14043.1| Pleiotrophic factor-alpha-2 precursor [Esox lucius]	115	4e-24
cgpGmo-S385b	T/C	No hits found	0	0
cgpGmo-S1862	G/A	ref|NP_001037780.1| DEAD (Asp-Glu-Ala-Asp) box polypeptide 52 [Danio rerio] gb|AAI17611.1| DEAD (Asp-Glu-Ala-Asp) box polypeptide 52 [Danio rerio] gb|AAI65190.1| Ddx52 protein [Danio rerio]	113	5e-39
cgpGmo-S1363	C/A	No hits found	0	0
cgpGmo-S2037	C/T	gb|AAI51861.1| Si:dkeyp-114g9.1 [Danio rerio]	77	1e-13	Synonymous	-	-
cgpGmo-S2098	G/A	No hits found	0	0
cgpGmo-S892a	C/T	No hits found	0	0
cgpGmo-S1553b	C/G	No hits found	0	0
cgpGmo-S2145	G/T	No hits found	0	0
cgpGmo-S2148	A/G	No hits found	0	0
cgpGmo-S2149	T/C	No hits found	0	0
cgpGmo-S2217	G/A	ref|NP_001081519.1| dipeptidyl-peptidase IV [Xenopus laevis] emb|CAA70136.1| dipeptidyl-peptidase IV [Xenopus laevis]	55	1e-13
cgpGmo-S1121	G/T	ref|XP_511671.1| PREDICTED: similar to SMT3B protein [Pan troglodytes]	187	1e-45
cgpGmo-S197b	A/C	ref|XP_001337679.1| PREDICTED: similar to fatty acid desaturase domain family, member 6 [Danio rerio]	103	3e-20
cgpGmo-S2	G/A	No hits found	0	0
cgpGmo-S500	T/C	No hits found	0	0
cgpGmo-S573	C/T	No hits found	0	0
cgpGmo-S588	T/C	No hits found	0	0
cgpGmo-S821	G/A	gb|AAI42773.1| Si:ch211-132b12.8 [Danio rerio]	98	8e-30	Non-synonymous	Y	H
cgpGmo-S984	T/A	No hits found	0	0
cgpGmo-S997a	C/G	No hits found	0	0
cgpGmo-S6	T/C	No hits found	0	0
cgpGmo-S1029	C/T	gb|AAW23033.1| sex hormone-binding globulin [Dicentrarchus labrax]	100	3e-34	Non-synonymous	V	M
cgpGmo-S338a	G/A	ref|NP_001158779.1| HIRA-interacting protein 3 [Salmo salar] gb|ACN10436.1| HIRA-interacting protein 3 [Salmo salar]	166	2e-39
cgpGmo-S1754	T/A	No hits found	0	0
cgpGmo-S1764	C/T	No hits found	0	0
cgpGmo-S1952	T/A	No hits found	0	0
cgpGmo-S2011	C/T	No hits found	0	0
cgpGmo-S2071	C/G	No hits found	0	0
cgpGmo-S2091	A/T	No hits found	0	0
cgpGmo-S2099	A/T	emb|CAF99428.1| unnamed protein product [Tetraodon nigroviridis]	114	7e-37
cgpGmo-S1541b	A/T	No hits found	0	0
cgpGmo-S1130	A/G	emb|CAF99319.1| unnamed protein product [Tetraodon nigroviridis]	77	3e-12
cgpGmo-S428	C/A	gb|ACO13690.1| metalloprotease C21orf57 [Esox lucius]	211	2e-52
cgpGmo-S475	T/A	ref|XP_684609.2| PREDICTED: similar to MGC84409 protein [Danio rerio]	64	1e-08
cgpGmo-S75	A/T	No hits found	0	0
cgpGmo-S664	G/A	No hits found	0	0
cgpGmo-S704	A/G	No hits found	0	0
cgpGmo-S710	T/C	No hits found	0	0
cgpGmo-S19	C/T	No hits found	0	0
cgpGmo-S1044	A/G	emb|CAF89684.1| unnamed protein product [Tetraodon nigroviridis]	70	1e-11
cgpGmo-S1939	G/A	No hits found	0	0
cgpGmo-S1670	G/T	No hits found	0	0
cgpGmo-S1269	G/A	No hits found	0	0
cgpGmo-S1892	T/A	No hits found	0	0
cgpGmo-S2008	A/G	No hits found	0	0
cgpGmo-S1529	T/G	No hits found	0	0
cgpGmo-S289	A/T	gb|ACI66070.1| lymphocyte G0/G1 switch protein 2 [Salmo salar] gb|ACI66758.1| lymphocyte G0/G1 switch protein 2 [Salmo salar] gb|ACI67612.1| lymphocyte G0/G1 switch protein 2 [Salmo salar] gb|ACI67778.1| lymphocyte G0/G1 switch protein 2 [Salmo salar]	54	9e-08
cgpGmo-S803	A/G	No hits found	0	0
cgpGmo-S2286	G/A	No hits found	0	0
cgpGmo-S2029	G/T	ref|XP_001638406.1| predicted protein [Nematostella vectensis] gb|EDO46343.1| predicted protein [Nematostella vectensis]	155	3e-67
cgpGmo-S1727	A/G	No hits found	0	0
cgpGmo-S1809	T/A	No hits found	0	0
cgpGmo-S1394b	C/A	No hits found	0	0
cgpGmo-S903a	A/G	gb|ACO09971.1| Thioredoxin [Osmerus mordax]	80	5e-21
cgpGmo-S1549	C/T	No hits found	0	0
cgpGmo-S1564	C/T	No hits found	0	0
cgpGmo-S1014a	T/C	ref|XP_001638227.1| predicted protein [Nematostella vectensis] gb|EDO46164.1| predicted protein [Nematostella vectensis]	76	6e-12
cgpGmo-S140	T/C	ref|NP_001134954.1| Leucine carboxyl methyltransferase 1 [Salmo salar] gb|ACI69625.1| Leucine carboxyl methyltransferase 1 [Salmo salar]	88	6e-28
cgpGmo-S147	A/G	No hits found	0	0
cgpGmo-S460	T/C	No hits found	0	0
cgpGmo-S490	G/A	No hits found	0	0
cgpGmo-S653	C/A	No hits found	0	0
cgpGmo-S663	C/A	gb|ACI69153.1| Survival of motor neuron protein-interacting protein 1 [Salmo salar]	139	3e-31
cgpGmo-S883	C/T	ref|NP_001153999.1| 60S ribosomal protein L9 [Oncorhynchus mykiss] gb|ACO07502.1| 60S ribosomal protein L9 [Oncorhynchus mykiss]	228	5e-58	Synonymous	-	-
cgpGmo-S901	C/T	No hits found	0	0
cgpGmo-S1645	A/G	gb|ACA49537.1| carboxylesterase 22 precursor [Coregonus clupeaformis]	57	6e-12
cgpGmo-S1674	T/A	No hits found	0	0
cgpGmo-S1367a	A/G	No hits found	0	0
cgpGmo-S1373	C/G	No hits found	0	0
cgpGmo-S683a	C/T	No hits found	0	0
cgpGmo-S1966	T/A	No hits found	0	0
cgpGmo-S1994	A/T	gb|ACQ58500.1| Tryptophan-rich protein [Anoplopoma fimbria]	129	4e-60
cgpGmo-S2050	C/A	No hits found	0	0
cgpGmo-S2131	T/C	No hits found	0	0
cgpGmo-S1568	A/T	No hits found	0	0
cgpGmo-S156	T/G	No hits found	0	0
cgpGmo-S216	G/A	No hits found	0	0
cgpGmo-S446	G/T	gb|ACN10909.1| Acyl-coenzyme A thioesterase 8 [Salmo salar]	147	2e-41	Non-synonymous	T	N
cgpGmo-S85	C/A	gb|ACI68474.1| S100-A1 [Salmo salar] gb|ACO10215.1| S100-A1 [Caligus rogercresseyi]	55	2e-06	Non-synonymous	L	M
cgpGmo-S782	G/T	No hits found	0	0
cgpGmo-S1036	T/C	emb|CAG05803.1| unnamed protein product [Tetraodon nigroviridis]	62	1e-07
cgpGmo-S1110	G/A	gb|ACI33360.1| Rho-related GTP-binding protein RhoC precursor [Salmo salar]	187	7e-55
cgpGmo-S1681	C/A	gb|ABD83924.1| ATP synthase beta-subunit-like [Ictalurus punctatus]	132	3e-31
cgpGmo-S1378	A/G	No hits found	0	0
cgpGmo-S1928	G/T	No hits found	0	0
cgpGmo-S1937	A/G	emb|CAQ15577.1| T54 protein-like [Danio rerio]	135	3e-46
cgpGmo-S1949	T/C	ref|XP_687823.2| PREDICTED: hypothetical protein, partial [Danio rerio]	99	5e-19
cgpGmo-S2023	A/T	No hits found	0	0
cgpGmo-S2074	C/A	sp|B0VYX2|COX5A_PANPA RecName: Full=Cytochrome c oxidase subunit 5A, mitochondrial; AltName: Full=Cytochrome c oxidase polypeptide Va; Flags: Precursor gb|ABK92286.1| mitochondrial cytochrome c oxidase subunit Va [Pan paniscus]	79	4e-28
cgpGmo-S1604b	A/G	No hits found	0	0
cgpGmo-S2208	T/A	No hits found	0	0
cgpGmo-S1142	C/T	emb|CAG00067.1| unnamed protein product [Tetraodon nigroviridis]	96	1e-17
cgpGmo-S133	G/A	No hits found	0	0
cgpGmo-S145	C/T	gb|ACQ58459.1| 28S ribosomal protein S17, mitochondrial precursor [Anoplopoma fimbria]	194	5e-48	Synonymous	-	-
cgpGmo-S166	A/T	No hits found	0	0
cgpGmo-S170	T/C	No hits found	0	0
cgpGmo-S175	A/G	No hits found	0	0
cgpGmo-S308	A/T	No hits found	0	0
cgpGmo-S388	G/A	ref|NP_001139845.1| Vesicle transport protein SFT2B [Salmo salar] gb|ACM08305.1| Vesicle transport protein SFT2B [Salmo salar]	236	3e-60
cgpGmo-S753	A/G	No hits found	0	0
cgpGmo-S823	G/C	gb|AAH49453.1| Cugbp1 protein [Danio rerio]	154	6e-39
cgpGmo-S840	T/A	No hits found	0	0
cgpGmo-S929	T/C	No hits found	0	0
cgpGmo-S978	T/G	No hits found	0	0
cgpGmo-S1660	G/A	No hits found	0	0
cgpGmo-S1397	C/T	No hits found	0	0
cgpGmo-S2046	T/C	No hits found	0	0
cgpGmo-S2053	A/T	No hits found	0	0
cgpGmo-S2118	G/A	No hits found	0	0
cgpGmo-S2140	G/A	No hits found	0	0
cgpGmo-S266	A/T	emb|CAG05485.1| unnamed protein product [Tetraodon nigroviridis]	94	1e-23
cgpGmo-S320	G/A	No hits found	0	0
cgpGmo-S712	A/C	ref|NP_956156.2| leucine rich repeat containing 40 [Danio rerio] gb|AAQ94561.1| hypothetical protein FLJ20331 [Danio rerio]	156	2e-36	Synonymous	-	-
cgpGmo-S1463a	T/A	No hits found	0	0
cgpGmo-S757	C/A	No hits found	0	0	Non-synonymous	F	V
cgpGmo-S1651	G/A	ref|NP_001154809.1| dipeptidyl-peptidase 4 [Danio rerio] gb|AAI68467.1| Acta1 protein [Danio rerio] emb|CAX13827.1| novel protein similar to H.sapiens DPP4, dipeptidyl-peptidase 4 (DPP4) [Danio rerio]	112	3e-29	Synonymous	-	-
cgpGmo-S1675	A/C	No hits found	0	0
cgpGmo-S1677	G/A	emb|CAF95617.1| unnamed protein product [Tetraodon nigroviridis]	91	3e-16
cgpGmo-S1421	C/T	No hits found	0	0
cgpGmo-S1489	T/G	emb|CAG05393.1| unnamed protein product [Tetraodon nigroviridis]	404	1e-110
cgpGmo-S2048	C/T	No hits found	0	0
cgpGmo-S1587	T/C	No hits found	0	0
cgpGmo-S2199	A/G	No hits found	0	0
cgpGmo-S398	G/A	No hits found	0	0
cgpGmo-S560	G/A	gb|ACQ57972.1| Leucine-rich repeat-containing protein 61 [Anoplopoma fimbria]	149	4e-34
cgpGmo-S758	T/G	gb|ACO13549.1| Transmembrane protein 18 [Esox lucius]	147	6e-43
cgpGmo-S98	A/G	emb|CAF98099.1| unnamed protein product [Tetraodon nigroviridis]	69	6e-10
cgpGmo-S825	C/T	gb|ACI68118.1| MOSC domain-containing protein 1, mitochondrial precursor [Salmo salar] gb|ACN10321.1| MOSC domain-containing protein 1, mitochondrial precursor [Salmo salar] gb|ACN12681.1| MOSC domain-containing protein 1, mitochondrial precursor [Salmo salar]	91	3e-29
cgpGmo-S835	A/T	emb|CAG09509.1| unnamed protein product [Tetraodon nigroviridis]	319	2e-85	Synonymous	-	-
cgpGmo-S851	A/G	No hits found	0	0
cgpGmo-S102	T/G	No hits found	0	0
cgpGmo-S103	G/A	No hits found	0	0
cgpGmo-S1096	C/T	emb|CAF94246.1| unnamed protein product [Tetraodon nigroviridis]	283	3e-90	Synonymous	-	-
cgpGmo-S1213c	C/T	No hits found	0	0
cgpGmo-S1265c	G/T	emb|CAG04591.1| unnamed protein product [Tetraodon nigroviridis]	120	3e-25
cgpGmo-S1320	C/T	No hits found	0	0
cgpGmo-S1337	A/C	ref|XP_001919071.1| PREDICTED: similar to zinc finger and BTB domain containing 38 [Danio rerio]	231	4e-76	Synonymous	-	-
cgpGmo-S1850	G/A	No hits found	0	0
cgpGmo-S1919	T/A	No hits found	0	0
cgpGmo-S699a	C/T	ref|NP_001134397.1| 40S ribosomal protein SA [Salmo salar] gb|ACH70790.1| ribosomal protein SA [Salmo salar] gb|ACI67366.1| 40S ribosomal protein SA [Salmo salar] gb|ACI68951.1| 40S ribosomal protein SA [Salmo salar] gb|ACI70158.1| 40S ribosomal protein SA [Salmo salar]	314	1e-83	Synonymous	-	-
cgpGmo-S2080	G/A	gb|ACO09774.1| Hypothetical protein R07G3.5 [Osmerus mordax]	137	5e-94
cgpGmo-S991a	G/C	No hits found	0	0
cgpGmo-S1126	G/A	gb|ACI34022.1| Aspartate aminotransferase, mitochondrial precursor [Salmo salar]	334	8e-90
cgpGmo-S122	C/A	No hits found	0	0
cgpGmo-S275	G/T	No hits found	0	0
cgpGmo-S286	A/C	No hits found	0	0
cgpGmo-S481	G/C	No hits found	0	0
cgpGmo-S587	C/T	gb|ABU63968.1| Ca2+-dependent complex C1R/C1S subunit [Perca flavescens]	179	4e-50	Synonymous	-	-
cgpGmo-S728	A/G	ref|XP_001168933.1| PREDICTED: zinc finger CCCH-type containing 7B isoform 2 [Pan troglodytes]	41	2e-07
cgpGmo-S28	T/G	emb|CAA10675.1| MHC class I [Gadus morhua]	91	2e-16
cgpGmo-S1563c	C/T	No hits found	0	0
cgpGmo-S1074	A/G	No hits found	0	0
cgpGmo-S1081	G/T	sp|Q6TGS6|SYYC_DANRE RecName: Full=Tyrosyl-tRNA synthetase, cytoplasmic; AltName: Full=Tyrosyl--tRNA ligase; Short=TyrRS gb|AAH76558.1| Tyrosyl-tRNA synthetase [Danio rerio] emb|CAK04465.1| tyrosyl-tRNA synthetase [Danio rerio] gb|AAI54289.1| Yars protein [Danio rerio] gb|AAI64691.1| Yars protein [Danio rerio]	76	1e-11
cgpGmo-S420	G/A	gb|ACQ58100.1| TGF-beta-inducible nuclear protein 1 [Anoplopoma fimbria]	394	1e-109	Synonymous	-	-
cgpGmo-S1767	G/T	No hits found	0	0
cgpGmo-S1817	T/G	No hits found	0	0
cgpGmo-S1883	G/T	No hits found	0	0
cgpGmo-S1970	T/C	No hits found	0	0
cgpGmo-S2012	C/T	emb|CAG10142.1| unnamed protein product [Tetraodon nigroviridis]	102	1e-28
cgpGmo-S2039	G/C	gb|ACI67752.1| canopy homolog 2 precursor [Salmo salar]	72	7e-25	Synonymous	-	-
cgpGmo-S2073	G/A	No hits found	0	0
cgpGmo-S856a	T/C	ref|NP_001135358.1| Coiled-coil-helix-coiled-coil-helix domain-containing protein 5 [Salmo salar] gb|ACI69144.1| Coiled-coil-helix-coiled-coil-helix domain-containing protein 5 [Salmo salar]	163	2e-38
cgpGmo-S1538a	G/A	No hits found	0	0
cgpGmo-S2207	G/A	emb|CAP19486.1| novel protein similar to H.sapiens MPEG1, macrophage expressed gene 1 (MPEG1, zgc:110354) [Danio rerio]	69	2e-13
cgpGmo-S1140	A/T	ref|NP_001117706.1| heat shock protein 47 [Oncorhynchus mykiss]	451	e-125
cgpGmo-S172	C/T	No hits found	0	0
cgpGmo-S242	A/G	No hits found	0	0
cgpGmo-S281	A/G	ref|NP_001019596.1| hypothetical protein LOC554130 [Danio rerio] sp|Q4VBI7|STX18_DANRE RecName: Full=Syntaxin-18 gb|AAH95763.1| Zgc:112326 [Danio rerio]	222	6e-56
cgpGmo-S296	A/T	No hits found	0	0
cgpGmo-S339	C/G	No hits found	0	0
cgpGmo-S369	T/C	gb|ACN10724.1| DNA damage-binding protein 1 [Salmo salar]	50	1e-11
cgpGmo-S547	G/T	No hits found	0	0
cgpGmo-S677	C/T	gb|ACO09257.1| 3-hydroxyanthranilate 3,4-dioxygenase [Osmerus mordax]	88	1e-15
cgpGmo-S699b	C/A	ref|NP_001134397.1| 40S ribosomal protein SA [Salmo salar] gb|ACH70790.1| ribosomal protein SA [Salmo salar] gb|ACI67366.1| 40S ribosomal protein SA [Salmo salar] gb|ACI68951.1| 40S ribosomal protein SA [Salmo salar] gb|ACI70158.1| 40S ribosomal protein SA [Salmo salar]	314	1e-83	Non-synonymous	P	Q
cgpGmo-S729	C/T	No hits found	0	0
cgpGmo-S755	A/T	No hits found	0	0
cgpGmo-S810	G/A	No hits found	0	0
cgpGmo-S976a	T/A	No hits found	0	0
cgpGmo-S994	T/C	No hits found	0	0
cgpGmo-S180a	G/T	No hits found	0	0
cgpGmo-S1689	G/T	ref|NP_001107077.1| solute carrier family 5 (sodium/glucose cotransporter), member 9 [Danio rerio] sp|A8WHP3|SC5A9_DANRE RecName: Full=Sodium/glucose cotransporter 4; AltName: Full=Na(+)/glucose cotransporter 4; AltName: Full=Solute carrier family 5 member 9 emb|CAP19446.1| novel protein similar to vertebrate solute carrier family 5 (sodium/glucose cotransporter) [Danio rerio]	97	7e-45	Non-synonymous	F	L
cgpGmo-S1704	C/A	gb|AAU44617.1| catalase [Oplegnathus fasciatus]	239	7e-61
cgpGmo-S304a	A/C	No hits found	0	0
cgpGmo-S1315	C/A	ref|XP_001165113.1| PREDICTED: zinc finger, CCHC domain containing 10 isoform 4 [Pan troglodytes]	72	1e-10
cgpGmo-S22a	A/T	gb|AAI42738.1| Si:dkey-236e20.6 [Danio rerio]	111	1e-36	Non-synonymous	S	T
cgpGmo-S422	T/C	No hits found	0	0
cgpGmo-S433	C/A	No hits found	0	0
cgpGmo-S70	C/T	No hits found	0	0
cgpGmo-S480	A/G	emb|CAG12532.1| unnamed protein product [Tetraodon nigroviridis]	142	1e-32	Non-synonymous	A	T
cgpGmo-S1552b	T/C	No hits found	0	0
cgpGmo-S807	T/C	gb|AAH72709.1| Zgc:123113 protein [Danio rerio]	119	6e-34	Synonymous	-	-
cgpGmo-S495	T/A	No hits found	0	0
cgpGmo-S1662	C/T	emb|CAF91456.1| unnamed protein product [Tetraodon nigroviridis]	77	5e-17
cgpGmo-S1716	C/A	ref|NP_001028282.1| mannose-6-phosphate isomerase [Danio rerio] gb|AAI03484.1| Zgc:110773 [Danio rerio]	77	1e-12
cgpGmo-S1731	C/G	No hits found	0	0
cgpGmo-S1278	C/T	No hits found	0	0
cgpGmo-S1329	G/A	gb|ACO08450.1| Lysozyme g [Oncorhynchus mykiss]	85	3e-20
cgpGmo-S1821	C/T	gb|EAX02408.1| polymerase (RNA) II (DNA directed) polypeptide L, 7.6kDa [Homo sapiens]	143	7e-33
cgpGmo-S1824	T/A	No hits found	0	0
cgpGmo-S1955	A/C	No hits found	0	0
cgpGmo-S89a	A/C	dbj|BAE44114.2| serum lectin isoform 2 [Verasper variegatus]	77	2e-17	Non-synonymous	L	V
cgpGmo-S742b	C/T	gb|ACO09908.1| Ribosome production factor 1 [Osmerus mordax]	106	2e-21	Synonymous	-	-
cgpGmo-S2078	C/A	No hits found	0	0
cgpGmo-S1532	G/A	No hits found	0	0
cgpGmo-S890b	C/A	No hits found	0	0
cgpGmo-S2216	G/A	No hits found	0	0
cgpGmo-S163	A/C	No hits found	0	0
cgpGmo-S211	C/T	gb|ABF18835.1| transglutaminase [Oreochromis niloticus]	117	1e-25	Synonymous	-	-
cgpGmo-S324	A/C	emb|CAF98863.1| unnamed protein product [Tetraodon nigroviridis]	84	4e-35
cgpGmo-S1265a	T/G	emb|CAG04591.1| unnamed protein product [Tetraodon nigroviridis]	120	3e-25
cgpGmo-S399	G/A	No hits found	0	0
cgpGmo-S478	C/A	No hits found	0	0
cgpGmo-S604	G/A	No hits found	0	0
cgpGmo-S652	G/C	No hits found	0	0
cgpGmo-S682	A/G	No hits found	0	0
cgpGmo-S723	C/A	gb|AAI54773.1| Cell division cycle 45-like [Danio rerio]	125	5e-27
cgpGmo-S741	G/A	No hits found	0	0
cgpGmo-S746	G/A	emb|CAF90315.1| unnamed protein product [Tetraodon nigroviridis] dbj|BAF45901.1| ribosomal protein S13 [Solea senegalensis] gb|ACQ58214.1| 40S ribosomal protein S13 [Anoplopoma fimbria]	197	5e-62	Synonymous	-	-
cgpGmo-S927	C/T	No hits found	0	0
cgpGmo-S1166	A/T	No hits found	0	0
cgpGmo-S1654	T/C	No hits found	0	0
cgpGmo-S1663	G/A	No hits found	0	0
cgpGmo-S1723	A/G	No hits found	0	0
cgpGmo-S404b	C/G	No hits found	0	0
cgpGmo-S1874	G/C	No hits found	0	0
cgpGmo-S1393b	C/T	No hits found	0	0
cgpGmo-S1907	A/G	No hits found	0	0
cgpGmo-S1406	G/A	No hits found	0	0
cgpGmo-S638a	C/T	No hits found	0	0
cgpGmo-S1961	A/G	emb|CAF96691.1| unnamed protein product [Tetraodon nigroviridis]	243	3e-93
cgpGmo-S1967	A/T	No hits found	0	0
cgpGmo-S1513	C/T	ref|XP_001364307.1| PREDICTED: similar to Cd151 protein [Monodelphis domestica]	108	7e-57	Non-synonymous	R	K
cgpGmo-S2100	C/A	No hits found	0	0
cgpGmo-S2136	C/A	No hits found	0	0
cgpGmo-S2137	A/T	ref|NP_001070611.1| 5'-nucleotidase domain containing 2 [Danio rerio] gb|AAI24328.1| 5'-nucleotidase domain containing 2 [Danio rerio] emb|CAQ14110.1| novel protein similar to vertebrate 5'-nucleotidase domain containing 2 (NT5DC2, zgc:153357) [Danio rerio]	243	1e-62
cgpGmo-S1609b	T/A	No hits found	0	0
cgpGmo-S2256	C/T	No hits found	0	0
cgpGmo-S182	C/T	dbj|BAA95134.1| myosin light chain 2 [Cypselurus agoo]	167	1e-39
cgpGmo-S469	T/C	No hits found	0	0
cgpGmo-S839	A/C	No hits found	0	0
cgpGmo-S858	G/A	ref|NP_001098995.1| melanoma inhibitory activity family, member 3 [Danio rerio] emb|CAM56322.1| novel protein similar to vertebrate meningioma expressed antigen 6 (coiled-coil proline-rich) (MGEA6) [Danio rerio] emb|CAI11668.2| novel protein similar to vertebrate meningioma expressed antigen 6 (coiled-coil proline-rich) (MGEA6) [Danio rerio]	125	8e-27
cgpGmo-S1087b	C/A	No hits found	0	0
cgpGmo-S1097	A/T	No hits found	0	0
cgpGmo-S177a	A/T	ref|NP_001129030.1| selenoprotein X, 1 [Gallus gallus]	181	1e-43
cgpGmo-S1687	T/A	No hits found	0	0
cgpGmo-S1691	T/C	No hits found	0	0
cgpGmo-S1841	A/G	No hits found	0	0
cgpGmo-S1856	G/A	gb|AAI21760.1| Tln1 protein [Danio rerio]	525	1e-170	Synonymous	-	-
cgpGmo-S1903	T/C	No hits found	0	0
cgpGmo-S1117	G/C	#N/A	#N/A	#N/A
cgpGmo-S1423a	A/G	No hits found	0	0
cgpGmo-S1969	G/A	No hits found	0	0
cgpGmo-S1556	G/C	ref|NP_001140071.1| Polyamine-modulated factor 1 [Salmo salar] gb|ACM09506.1| Polyamine-modulated factor 1 [Salmo salar]	111	9e-47	Non-synonymous	G	A
cgpGmo-S1596b	A/G	No hits found	0	0
cgpGmo-S1127	T/C	gb|ACJ06730.1| interferon regulatory factor 1 [Gadus morhua]	261	5e-70
cgpGmo-S1230a	G/T	No hits found	0	0
cgpGmo-S504	T/C	No hits found	0	0
cgpGmo-S563	T/A	No hits found	0	0
cgpGmo-S615	G/A	ref|NP_001133496.1| Nucleolar protein 5 [Salmo salar] gb|ACI33349.1| Nucleolar protein 5 [Salmo salar]	260	2e-67
cgpGmo-S87	T/C	No hits found	0	0
cgpGmo-S735	T/A	No hits found	0	0
cgpGmo-S769	A/T	No hits found	0	0
cgpGmo-S939	A/T	No hits found	0	0
cgpGmo-S944	C/A	No hits found	0	0
cgpGmo-S107	T/C	No hits found	0	0
cgpGmo-S1598a	T/C	gb|ACO09468.1| Phosphoglycerate mutase 1 [Osmerus mordax]	55	8e-06
cgpGmo-S1016	C/T	No hits found	0	0
cgpGmo-S1725	A/C	No hits found	0	0
cgpGmo-S332b	A/G	No hits found	0	0
cgpGmo-S1747	A/T	ref|NP_001134818.1| CA123 protein [Salmo salar] gb|ACI69024.1| C1orf123 [Salmo salar]	249	3e-64
cgpGmo-S1857	A/G	No hits found	0	0
cgpGmo-S1431a	T/C	No hits found	0	0
cgpGmo-S37a	C/T	No hits found	0	0
cgpGmo-S1491c	C/T	No hits found	0	0
cgpGmo-S882a	A/T	No hits found	0	0
cgpGmo-S889b	T/G	No hits found	0	0
cgpGmo-S2205	C/G	No hits found	0	0
cgpGmo-S46b	A/G	No hits found	0	0
cgpGmo-S138	C/T	ref|XP_001140117.1| PREDICTED: hypothetical protein [Pan troglodytes]	177	2e-42
cgpGmo-S635	T/A	No hits found	0	0
cgpGmo-S881	A/C	No hits found	0	0
cgpGmo-S918	T/G	No hits found	0	0
cgpGmo-S982a	T/C	gb|ACN11200.1| Vacuolar protein-sorting-associated protein 36 [Salmo salar]	54	1e-13
cgpGmo-S989	C/T	No hits found	0	0
cgpGmo-S1051	C/A	No hits found	0	0
cgpGmo-S1652	C/A	No hits found	0	0
cgpGmo-S1714	A/C	gb|ACI33249.1| NAD-dependent deacetylase sirtuin-5 [Salmo salar]	120	3e-25
cgpGmo-S1237	T/A	ref|NP_001135178.1| 26S proteasome non-ATPase regulatory subunit 7 like 2 [Salmo salar] gb|ACH71049.1| 26S proteasome non-ATPase regulatory subunit 7 like 2 [Salmo salar]	307	2e-81
cgpGmo-S442a	C/T	No hits found	0	0
cgpGmo-S1346	A/G	No hits found	0	0
cgpGmo-S1350	C/A	ref|NP_001071254.1| periostin isoform 1 [Danio rerio] gb|AAI25908.1| Periostin, osteoblast specific factor [Danio rerio]	177	3e-42
cgpGmo-S2052	A/T	No hits found	0	0
cgpGmo-S2090	A/C	No hits found	0	0
cgpGmo-S2095	T/G	No hits found	0	0
cgpGmo-S2189	C/T	No hits found	0	0
cgpGmo-S1055b	T/C	No hits found	0	0
cgpGmo-S198	G/C	emb|CAG05793.1| unnamed protein product [Tetraodon nigroviridis]	116	2e-47
cgpGmo-S238	G/A	gb|ACO09425.1| HIRA-interacting protein 5 [Osmerus mordax]	285	6e-75
cgpGmo-S300	C/T	No hits found	0	0
cgpGmo-S351	C/A	ref|NP_001008056.1| tubulin, beta 6 [Xenopus (Silurana) tropicalis] gb|AAH80942.1| Tubulin, beta 6 [Xenopus tropicalis]	93	7e-19
cgpGmo-S381	C/T	No hits found	0	0
cgpGmo-S520	T/C	ref|XP_688934.3| PREDICTED: wu:fj32b02 [Danio rerio]	175	5e-42	Non-synonymous	G	S
cgpGmo-S638b	C/T	No hits found	0	0
cgpGmo-S29	A/T	No hits found	0	0
cgpGmo-S960	A/G	No hits found	0	0
cgpGmo-S962b	C/T	ref|NP_001154067.1| S-acyl fatty acid synthase thioesterase, medium chain [Oncorhynchus mykiss] gb|ACO07724.1| S-acyl fatty acid synthase thioesterase, medium chain [Oncorhynchus mykiss]	177	7e-53	Synonymous	-	-
cgpGmo-S2279	G/A	No hits found	0	0
cgpGmo-S1673	T/A	No hits found	0	0
cgpGmo-S1705	C/T	No hits found	0	0
cgpGmo-S1736	A/T	No hits found	0	0
cgpGmo-S1442	T/C	ref|XP_001496589.1| PREDICTED: poly (ADP-ribose) polymerase family, member 12 [Equus caballus]	88	5e-24
cgpGmo-S945a	G/A	No hits found	0	0
cgpGmo-S2161	A/G	No hits found	0	0
cgpGmo-S1638	T/A	No hits found	0	0
cgpGmo-S190	T/A	ref|NP_001134241.1| Replication factor C subunit 4 [Salmo salar] gb|ACI66752.1| Replication factor C subunit 4 [Salmo salar]	92	7e-26
cgpGmo-S277	A/C	No hits found	0	0
cgpGmo-S284	C/T	No hits found	0	0
cgpGmo-S425	G/C	No hits found	0	0
cgpGmo-S442b	C/A	No hits found	0	0
cgpGmo-S637	T/C	No hits found	0	0
cgpGmo-S675a	T/A	No hits found	0	0
cgpGmo-S730	T/G	ref|XP_001920872.1| PREDICTED: hypothetical protein [Danio rerio]	51	5e-08
cgpGmo-S742a	C/A	gb|ACO09908.1| Ribosome production factor 1 [Osmerus mordax]	106	2e-21
cgpGmo-S865	T/C	No hits found	0	0
cgpGmo-S1093	G/C	No hits found	0	0
cgpGmo-S239b	T/C	No hits found	0	0
cgpGmo-S1302	C/A	ref|XP_001061532.1| PREDICTED: similar to TGF beta-inducible nuclear protein 1 (L-name-related protein 42) (LNR42) [Rattus norvegicus] ref|XP_001059323.1| PREDICTED: similar to TGF beta-inducible nuclear protein 1 (L-name-related protein 42) (LNR42) [Rattus norvegicus]	231	2e-65	Synonymous	-	-
cgpGmo-S1805	T/A	ref|NP_001133792.1| Bystin [Salmo salar] gb|ACH70823.1| bystin-like [Salmo salar] gb|ACI33909.1| Bystin [Salmo salar]	226	2e-87	Non-synonymous	D	E
cgpGmo-S2031	T/A	No hits found	0	0
cgpGmo-S1607	A/G	No hits found	0	0
cgpGmo-S1610b	G/A	No hits found	0	0
cgpGmo-S264	A/C	No hits found	0	0
cgpGmo-S413	C/T	No hits found	0	0
cgpGmo-S436	A/G	No hits found	0	0
cgpGmo-S2269	A/G	emb|CAG11201.1| unnamed protein product [Tetraodon nigroviridis]	96	8e-18
cgpGmo-S448	G/T	No hits found	0	0
cgpGmo-S614a	G/A	emb|CAJ90908.1| opioid growth factor receptor [Salmo salar]	183	2e-48	Synonymous	-	-
cgpGmo-S672	T/C	ref|XP_002189578.1| PREDICTED: similar to H4-K20-specific histone methyltransferase SET7 [Taeniopygia guttata]	92	3e-25
cgpGmo-S1653	G/T	No hits found	0	0
cgpGmo-S1255a	G/A	No hits found	0	0
cgpGmo-S1280	A/T	No hits found	0	0
cgpGmo-S1813	A/G	ref|NP_001038412.1| WDYHV motif containing 1 [Danio rerio] sp|Q1LWX3|NTAQ1_DANRE RecName: Full=Protein N-terminal glutamine amidohydrolase; AltName: Full=Protein NH2-terminal glutamine deamidase; Short=N-terminal Gln amidase; Short=Nt(Q)-amidase; AltName: Full=WDYHV motif-containing protein 1 emb|CAK03630.1| novel protein [Danio rerio] gb|AAI71474.1| Si:rp71-45k5.3 [Danio rerio] gb|AAI71472.1| Si…	68	1e-14
cgpGmo-S1888	C/A	ref|XP_001500847.1| PREDICTED: RAB6 interacting protein 1 [Equus caballus]	133	4e-29
cgpGmo-S1408	G/C	No hits found	0	0
cgpGmo-S749b	G/C	dbj|BAC87890.1| aspartic acid-rich protein aspolin2 [Theragra chalcogramma]	190	5e-47	Synonymous	-	-
cgpGmo-S785a	A/C	No hits found	0	0
cgpGmo-S1558	A/G	gb|ACO09467.1| Annexin A3 [Osmerus mordax]	183	3e-59	Synonymous	-	-
cgpGmo-S1076b	A/T	No hits found	0	0
cgpGmo-S136	A/G	No hits found	0	0
cgpGmo-S171	A/G	gb|ACB20803.1| goose-type lysozyme 1 [Gadus morhua] gb|ACB20804.1| goose-type lysozyme 1 [Gadus morhua]	126	4e-27
cgpGmo-S392	G/A	No hits found	0	0
cgpGmo-S82	G/T	emb|CAF95905.1| unnamed protein product [Tetraodon nigroviridis]	117	6e-25
cgpGmo-S2277	C/T	No hits found	0	0
cgpGmo-S629	C/T	No hits found	0	0
cgpGmo-S778	T/A	No hits found	0	0
cgpGmo-S779	G/A	No hits found	0	0
cgpGmo-S805	A/T	No hits found	0	0
cgpGmo-S899	C/T	gb|ACO10034.1| N-terminal acetyltransferase complex ARD1 subunit homolog A [Osmerus mordax]	222	3e-56	Synonymous	-	-
cgpGmo-S917	C/T	No hits found	0	0
cgpGmo-S2285	G/C	emb|CAG09882.1| unnamed protein product [Tetraodon nigroviridis]	204	2e-74
cgpGmo-S1083	A/G	No hits found	0	0
cgpGmo-S1643	G/T	No hits found	0	0
cgpGmo-S1644	T/C	No hits found	0	0
cgpGmo-S1655	A/T	No hits found	0	0
cgpGmo-S1657	T/G	emb|CAG02319.1| unnamed protein product [Tetraodon nigroviridis]	228	4e-58
cgpGmo-S1183	T/C	No hits found	0	0
cgpGmo-S1693	T/C	No hits found	0	0
cgpGmo-S260a	A/T	gb|ACH70869.1| calpain small subunit 1 [Salmo salar] gb|ACI68381.1| Calpain small subunit 1 [Salmo salar]	288	9e-76
cgpGmo-S1113	T/A	#N/A	#N/A	#N/A
cgpGmo-S1751	G/A	No hits found	0	0
cgpGmo-S405b	C/T	gb|ACQ58952.1| Churchill protein [Anoplopoma fimbria]	111	3e-22
cgpGmo-S1810	C/A	No hits found	0	0
cgpGmo-S1812	A/T	No hits found	0	0
cgpGmo-S1826	T/G	No hits found	0	0
cgpGmo-S1830	G/A	No hits found	0	0
cgpGmo-S1858	C/T	No hits found	0	0
cgpGmo-S2158	A/G	emb|CAF95009.1| unnamed protein product [Tetraodon nigroviridis]	136	3e-30
cgpGmo-S2162	A/T	gb|ACQ58456.1| BCCIP homolog [Anoplopoma fimbria]	320	1e-87
cgpGmo-S1039a	T/C	No hits found	0	0
cgpGmo-S126b	T/C	ref|NP_958863.1| chaperonin containing TCP1, subunit 2 (beta) [Danio rerio] gb|AAH59558.1| Chaperonin containing TCP1, subunit 2 (beta) [Danio rerio]	105	4e-42	Synonymous	-	-
cgpGmo-S152	T/C	No hits found	0	0
cgpGmo-S157	A/G	gb|ACI66405.1| Oligoribonuclease, mitochondrial precursor [Salmo salar]	120	2e-55
cgpGmo-S268	T/A	ref|XP_685984.3| PREDICTED: im:7151086 [Danio rerio]	60	1e-06	Non-synonymous	F	I
cgpGmo-S397	A/T	No hits found	0	0
cgpGmo-S535b	C/T	No hits found	0	0
cgpGmo-S576	C/T	gb|ACN12440.1| C3orf60 homolog [Salmo salar]	85	2e-14
cgpGmo-S611	A/C	No hits found	0	0
cgpGmo-S639	C/A	No hits found	0	0
cgpGmo-S681b	C/G	No hits found	0	0
cgpGmo-S776a	C/T	No hits found	0	0
cgpGmo-S801	T/A	emb|CAF98150.1| unnamed protein product [Tetraodon nigroviridis]	153	2e-35
cgpGmo-S814a	T/C	No hits found	0	0
cgpGmo-S958	G/T	emb|CAA57638.1| HOK-2 [Homo sapiens] emb|CAA57637.1| HOK-2 [Homo sapiens]	54	6e-08
cgpGmo-S1039b	C/A	No hits found	0	0
cgpGmo-S1089	G/A	No hits found	0	0
cgpGmo-S1274	C/T	gb|ACI69640.1| Ferritin, middle subunit [Salmo salar]	80	6e-28
cgpGmo-S1658	T/A	No hits found	0	0
cgpGmo-S1668	G/T	No hits found	0	0
cgpGmo-S1184	C/T	gb|AAX36080.1| granzyme-like III [Ictalurus punctatus]	77	2e-12
cgpGmo-S1200	G/A	No hits found	0	0
cgpGmo-S1683	G/T	gb|ACO14496.1| RER1 [Esox lucius]	102	7e-20
cgpGmo-S1778	A/T	gb|ACQ58803.1| Chloride intracellular channel protein 2 [Anoplopoma fimbria]	127	1e-27
cgpGmo-S1868	C/T	No hits found	0	0
cgpGmo-S614b	C/G	emb|CAJ90908.1| opioid growth factor receptor [Salmo salar]	183	2e-48	Non-synonymous	E	D
cgpGmo-S1943	G/T	No hits found	0	0
cgpGmo-S1944	C/T	No hits found	0	0
cgpGmo-S1418	A/G	gb|ACI33568.1| Alanine--glyoxylate aminotransferase 2, mitochondrial precursor [Salmo salar]	92	7e-17
cgpGmo-S675b	G/T	No hits found	0	0
cgpGmo-S1432	T/C	No hits found	0	0
cgpGmo-S2019	G/T	No hits found	0	0
cgpGmo-S2042	G/T	ref|NP_001001409.2| actin, alpha, cardiac muscle 1a [Danio rerio] sp|P53480|ACTC_FUGRU RecName: Full=Actin, alpha cardiac gb|AAC59894.1| alpha actin [Takifugu rubripes] gb|AAC59895.1| alpha actin [Takifugu rubripes] gb|AAC59896.1| alpha actin [Takifugu rubripes] dbj|BAA31946.1| cardiac muscle actin [Oryzias latipes] gb|AAG22822.1| cardiac muscle actin [Salmo trutta] emb|CAG03538.1| unnamed protei…	322	1e-110
cgpGmo-S2049	A/C	No hits found	0	0
cgpGmo-S2157	T/C	No hits found	0	0
cgpGmo-S995b	C/G	No hits found	0	0
cgpGmo-S2201	A/G	No hits found	0	0
cgpGmo-S261a	A/T	No hits found	0	0
cgpGmo-S302	G/A	No hits found	0	0
cgpGmo-S334	G/A	ref|XP_782473.1| PREDICTED: similar to PBng143 [Strongylocentrotus purpuratus] ref|XP_001180201.1| PREDICTED: similar to PBng143 [Strongylocentrotus purpuratus]	112	4e-23	Synonymous	-	-
cgpGmo-S512	A/G	No hits found	0	0
cgpGmo-S632b	A/C	No hits found	0	0
cgpGmo-S739	G/A	No hits found	0	0
cgpGmo-S780	C/T	No hits found	0	0
cgpGmo-S1065	C/A	No hits found	0	0
cgpGmo-S1678	C/A	emb|CAG03849.1| unnamed protein product [Tetraodon nigroviridis]	47	4e-07
cgpGmo-S1197a	T/A	No hits found	0	0
cgpGmo-S1273	G/A	No hits found	0	0
cgpGmo-S1290	G/A	No hits found	0	0
cgpGmo-S1867	T/C	No hits found	0	0
cgpGmo-S1359	C/A	No hits found	0	0
cgpGmo-S1909	A/G	gb|AAI42926.1| LOC566469 protein [Danio rerio]	130	1e-50
cgpGmo-S1913	G/C	No hits found	0	0
cgpGmo-S1932	G/A	No hits found	0	0
cgpGmo-S2003	C/G	No hits found	0	0
cgpGmo-S1483	C/G	gb|ACI69859.1| Dynein light chain roadblock-type 2 [Salmo salar] gb|ACN09938.1| Dynein light chain roadblock-type 2 [Salmo salar] gb|ACN12285.1| Dynein light chain roadblock-type 2 [Salmo salar]	69	5e-10
cgpGmo-S982b	G/C	gb|ACN11200.1| Vacuolar protein-sorting-associated protein 36 [Salmo salar]	54	1e-13
cgpGmo-S2198	A/T	gb|ACN11419.1| Ras-related protein Rab-9A [Salmo salar]	366	3e-99
cgpGmo-S382	A/C	No hits found	0	0
cgpGmo-S419	T/C	No hits found	0	0
cgpGmo-S426	C/A	No hits found	0	0
cgpGmo-S536	G/C	No hits found	0	0
cgpGmo-S726	T/C	No hits found	0	0
cgpGmo-S817	T/C	No hits found	0	0
cgpGmo-S966	C/T	No hits found	0	0
cgpGmo-S1068	G/T	No hits found	0	0
cgpGmo-S1101a	C/G	No hits found	0	0
cgpGmo-S1103	T/C	No hits found	0	0
cgpGmo-S105	A/G	gb|ACN10030.1| 60S ribosomal protein L10 [Salmo salar] gb|ACN12377.1| 60S ribosomal protein L10 [Salmo salar]	384	1e-105	Synonymous	-	-
cgpGmo-S1196b	C/T	emb|CAM16352.1| ATPase, H+ transporting, lysosomal accessory protein 1 [Danio rerio]	75	2e-22
cgpGmo-S1695	C/G	No hits found	0	0
cgpGmo-S1235	G/C	No hits found	0	0
cgpGmo-S1774	G/T	emb|CAF96228.1| unnamed protein product [Tetraodon nigroviridis]	91	1e-16
cgpGmo-S1300a	T/C	No hits found	0	0
cgpGmo-S458a	C/G	No hits found	0	0
cgpGmo-S463b	A/C	emb|CAF90896.1| unnamed protein product [Tetraodon nigroviridis]	231	8e-59	Non-synonymous	L	I
cgpGmo-S1335	T/G	gb|ACI66052.1| NADH dehydrogenase iron-sulfur protein 6, mitochondrial precursor [Salmo salar] gb|ACI66482.1| NADH dehydrogenase iron-sulfur protein 6, mitochondrial precursor [Salmo salar] gb|ACI68938.1| NADH dehydrogenase iron-sulfur protein 6, mitochondrial precursor [Salmo salar]	215	1e-54	Non-synonymous	S	A
cgpGmo-S1459a	T/A	No hits found	0	0
cgpGmo-S1461b	T/A	No hits found	0	0
cgpGmo-S1466b	C/T	ref|NP_001005982.1| ceroid-lipofuscinosis, neuronal 6, late infantile, variant [Danio rerio] gb|AAH83427.1| Ceroid-lipofuscinosis, neuronal 6, late infantile, variant [Danio rerio] gb|AAI64062.1| Cln6 protein [Danio rerio]	52	3e-10
cgpGmo-S2120	G/A	No hits found	0	0
cgpGmo-S155	T/A	No hits found	0	0
cgpGmo-S160	C/T	No hits found	0	0
cgpGmo-S210	G/A	No hits found	0	0
cgpGmo-S215	G/A	No hits found	0	0
cgpGmo-S234	T/C	No hits found	0	0
cgpGmo-S312	T/A	gb|ACI68989.1| Transmembrane emp24 domain-containing protein 7 precursor [Salmo salar]	214	2e-63
cgpGmo-S321	C/A	ref|XP_897581.1| PREDICTED: similar to cytoplasmic dynein light chain 1 [Mus musculus] ref|XP_918724.1| PREDICTED: similar to cytoplasmic dynein light chain 1 [Mus musculus] gb|EDL41659.1| mCG13330 [Mus musculus]	80	2e-27
cgpGmo-S386	T/C	No hits found	0	0
cgpGmo-S551	T/A	No hits found	0	0
cgpGmo-S559	G/T	No hits found	0	0
cgpGmo-S583	C/T	No hits found	0	0
cgpGmo-S674	A/T	No hits found	0	0
cgpGmo-S737	A/T	No hits found	0	0
cgpGmo-S832	G/C	No hits found	0	0
cgpGmo-S870	G/A	ref|NP_001134335.1| Kaptin [Salmo salar] gb|ACI67109.1| Kaptin [Salmo salar]	175	2e-50	Non-synonymous	G	S
cgpGmo-S875b	G/A	No hits found	0	0
cgpGmo-S876	C/T	No hits found	0	0
cgpGmo-S992	C/A	No hits found	0	0
Gm159_0228	A/T	gb|ACO09444.1| Proteasome maturation protein [Osmerus mordax]	117	2e-50
cgpGmo-S1205	T/C	No hits found	0	0
cgpGmo-S1880	A/T	No hits found	0	0
cgpGmo-S1959	C/A	No hits found	0	0
cgpGmo-S88a	G/A	emb|CAN88079.1| novel protein similar to vertebrate coenzyme Q5 homolog, methyltransferase (S. cerevisiae) (COQ5, zgc:92445) [Danio rerio]	144	5e-49
cgpGmo-S1989	G/T	No hits found	0	0
cgpGmo-S1497	A/G	No hits found	0	0
cgpGmo-S1507	G/T	gb|ACO14070.1| Calcium and integrin-binding protein 1 [Esox lucius]	181	1e-52
cgpGmo-S1510	G/A	No hits found	0	0
cgpGmo-S1543	T/G	emb|CAG00765.1| unnamed protein product [Tetraodon nigroviridis]	157	7e-39
cgpGmo-S2113	T/C	gb|ACO09091.1| Sorcin [Osmerus mordax]	126	1e-27
cgpGmo-S2164	C/T	emb|CAG06360.1| unnamed protein product [Tetraodon nigroviridis]	130	3e-46	Synonymous	-	-
cgpGmo-S1011a	C/A	No hits found	0	0
cgpGmo-S2288	G/C	No hits found	0	0
cgpGmo-S1122	G/A	emb|CAF97656.1| unnamed protein product [Tetraodon nigroviridis]	68	2e-09
cgpGmo-S167	C/T	No hits found	0	0
cgpGmo-S541b	G/T	No hits found	0	0
cgpGmo-S673	G/T	No hits found	0	0
cgpGmo-S684	G/T	gb|ACN10169.1| rRNA methyltransferase 1, mitochondrial precursor [Salmo salar] gb|ACN12522.1| rRNA methyltransferase 1, mitochondrial precursor [Salmo salar]	110	4e-27	Non-synonymous	D	E
cgpGmo-S715	T/C	No hits found	0	0
cgpGmo-S791	C/A	No hits found	0	0
cgpGmo-S838a	T/G	No hits found	0	0
cgpGmo-S948	G/C	No hits found	0	0
cgpGmo-S1045	A/G	No hits found	0	0
cgpGmo-S1789	A/T	No hits found	0	0
cgpGmo-S1804	A/C	No hits found	0	0
cgpGmo-S1900	C/A	No hits found	0	0
cgpGmo-S1997	A/C	No hits found	0	0
cgpGmo-S1482	A/G	sp|P21665|CYC_VARVA RecName: Full=Cytochrome c	105	3e-26
cgpGmo-S2066	T/G	No hits found	0	0
cgpGmo-S185	C/A	ref|NP_001133602.1| Prohibitin [Salmo salar] gb|ACI33553.1| Prohibitin [Salmo salar]	115	6e-24
cgpGmo-S252	T/G	No hits found	0	0
cgpGmo-S407	G/A	No hits found	0	0
cgpGmo-S71	G/A	ref|NP_001093482.1| choline kinase beta [Danio rerio] emb|CAK04522.2| novel protein similar to H.Sapiens choline kinase family protein [Danio rerio] emb|CAN88509.1| novel protein similar to H.Sapiens choline kinase family protein [Danio rerio] gb|AAI63504.1| Choline kinase beta [Danio rerio] gb|AAI63518.1| Choline kinase beta [Danio rerio]	53	1e-13
cgpGmo-S489	C/A	No hits found	0	0
cgpGmo-S539	A/T	No hits found	0	0
cgpGmo-S592	G/C	No hits found	0	0
cgpGmo-S597	G/A	No hits found	0	0
cgpGmo-S669	A/C	No hits found	0	0
cgpGmo-S697	C/A	No hits found	0	0
cgpGmo-S749a	A/G	dbj|BAC87890.1| aspartic acid-rich protein aspolin2 [Theragra chalcogramma]	190	5e-47
cgpGmo-S4	C/T	No hits found	0	0
cgpGmo-S872b	A/G	No hits found	0	0
cgpGmo-S897	T/C	No hits found	0	0
cgpGmo-S920	G/T	No hits found	0	0
cgpGmo-S925	G/A	No hits found	0	0
cgpGmo-S953	T/A	ref|NP_957147.1| WD repeat domain 61 [Danio rerio] sp|Q6P5M2|WDR61_DANRE RecName: Full=WD repeat-containing protein 61 gb|AAH62834.1| Zgc:77675 [Danio rerio]	298	3e-79	Synonymous	-	-
cgpGmo-S1027	G/T	No hits found	0	0
cgpGmo-S1030	G/T	No hits found	0	0
cgpGmo-S1186	T/C	gb|ACO07501.1| Proteasome subunit beta type 1-A [Oncorhynchus mykiss]	64	4e-08
cgpGmo-S1757	T/A	gb|ACQ57942.1| NADH dehydrogenase 1 beta subcomplex subunit 6 [Anoplopoma fimbria]	127	3e-52	Synonymous	-	-
cgpGmo-S1306	T/G	No hits found	0	0
cgpGmo-S1853	C/A	No hits found	0	0
cgpGmo-S530a	T/C	No hits found	0	0
cgpGmo-S1391	T/G	No hits found	0	0
cgpGmo-S2013	A/T	No hits found	0	0
cgpGmo-S1466a	C/T	ref|NP_001005982.1| ceroid-lipofuscinosis, neuronal 6, late infantile, variant [Danio rerio] gb|AAH83427.1| Ceroid-lipofuscinosis, neuronal 6, late infantile, variant [Danio rerio] gb|AAI64062.1| Cln6 protein [Danio rerio]	52	3e-10
cgpGmo-S2072	A/T	No hits found	0	0
cgpGmo-S1520	A/G	No hits found	0	0
cgpGmo-S975a	A/T	emb|CAG04337.1| unnamed protein product [Tetraodon nigroviridis]	170	1e-40
cgpGmo-S2171	T/G	No hits found	0	0
cgpGmo-S2177	A/G	No hits found	0	0
cgpGmo-S57	G/T	gb|EAW90764.1| transmembrane and coiled-coil domains 1, isoform CRA_c [Homo sapiens] gb|EDM09285.1| transmembrane and coiled-coil domains 1, isoform CRA_b [Rattus norvegicus]	148	1e-40
cgpGmo-S474	G/C	dbj|BAF98677.1| ribosomal protein L27 [Solea senegalensis]	134	3e-30	Non-synonymous	R	P
cgpGmo-S503	G/T	No hits found	0	0
cgpGmo-S508	G/A	No hits found	0	0
cgpGmo-S602	C/G	No hits found	0	0
cgpGmo-S608	A/C	No hits found	0	0
cgpGmo-S628	T/G	No hits found	0	0
cgpGmo-S747	T/G	No hits found	0	0
cgpGmo-S39	G/C	gb|ABY47336.1| glutathione S-trasferase [Anguilla anguilla]	76	6e-12
cgpGmo-S785b	G/A	No hits found	0	0
cgpGmo-S830	A/G	No hits found	0	0
cgpGmo-S985	T/C	No hits found	0	0
cgpGmo-S1104	T/C	gb|ACQ58212.1| NEDD4 family-interacting protein 1 [Anoplopoma fimbria]	385	1e-105
cgpGmo-S1679	G/A	No hits found	0	0
cgpGmo-S1721	C/A	No hits found	0	0
cgpGmo-S1803	T/A	No hits found	0	0
cgpGmo-S1348	T/C	No hits found	0	0
cgpGmo-S1354	T/C	gb|ACO09235.1| Anti-silencing protein 1 [Osmerus mordax]	102	2e-37	Non-synonymous	V	A
cgpGmo-S1410	C/T	ref|XP_420333.2| PREDICTED: similar to C1GALT1-specific chaperone 1 [Gallus gallus]	72	3e-14
cgpGmo-S1412	T/C	No hits found	0	0
cgpGmo-S1471	C/G	No hits found	0	0
cgpGmo-S2082	A/C	No hits found	0	0
cgpGmo-S2088	C/T	No hits found	0	0
cgpGmo-S2104	G/A	No hits found	0	0
cgpGmo-S2165	A/G	ref|XP_001750126.1| hypothetical protein [Monosiga brevicollis MX1] gb|EDQ85122.1| predicted protein [Monosiga brevicollis MX1]	55	6e-06
cgpGmo-S119b	T/C	No hits found	0	0
cgpGmo-S124	A/C	No hits found	0	0
cgpGmo-S134	C/T	emb|CAF97111.1| unnamed protein product [Tetraodon nigroviridis]	182	8e-70	Non-synonymous	A	T
cgpGmo-S178	G/T	ref|XP_001344847.2| PREDICTED: similar to mitochondrial intermediate peptidase [Danio rerio]	190	1e-46
cgpGmo-S221a	A/T	No hits found	0	0
cgpGmo-S239a	T/G	No hits found	0	0
cgpGmo-S244	G/T	No hits found	0	0
cgpGmo-S310	C/T	gb|ACI66771.1| lin-52 homolog [Salmo salar]	83	3e-14
cgpGmo-S383	A/G	ref|NP_001158554.1| U3 small nucleolar ribonucleoprotein protein IMP3 [Oncorhynchus mykiss] gb|ACO08252.1| U3 small nucleolar ribonucleoprotein protein IMP3 [Oncorhynchus mykiss]	74	2e-14
cgpGmo-S385a	T/A	No hits found	0	0
cgpGmo-S447	G/A	No hits found	0	0
cgpGmo-S579	T/C	No hits found	0	0
cgpGmo-S594	A/G	No hits found	0	0
cgpGmo-S621	G/A	No hits found	0	0
cgpGmo-S695	C/T	No hits found	0	0
cgpGmo-S828	T/A	No hits found	0	0
cgpGmo-S894	G/A	No hits found	0	0
cgpGmo-S906	A/G	No hits found	0	0
cgpGmo-S1049	A/T	No hits found	0	0
cgpGmo-S1646	C/A	No hits found	0	0
cgpGmo-S192b	T/A	No hits found	0	0
cgpGmo-S261b	G/T	No hits found	0	0
cgpGmo-S331a	A/C	No hits found	0	0
cgpGmo-S1291	G/T	ref|NP_957348.1| tubulin cofactor a [Danio rerio] gb|AAH46032.1| Tubulin cofactor a [Danio rerio]	64	6e-24
cgpGmo-S1308	C/T	sp|Q1LUA8|EI3EB_DANRE RecName: Full=Eukaryotic translation initiation factor 3 subunit E-B; Short=eIF3e-B; AltName: Full=Eukaryotic translation initiation factor 3 subunit 6-B	157	9e-37	Non-synonymous	M	T
cgpGmo-S1323	A/C	ref|NP_001158533.1| N-acetylglucosamine-1-phosphotransferase subunit gamma [Oncorhynchus mykiss] gb|ACO08170.1| N-acetylglucosamine-1-phosphotransferase subunit gamma precursor [Oncorhynchus mykiss]	131	9e-29
cgpGmo-S1832	G/A	No hits found	0	0
cgpGmo-S517b	T/C	No hits found	0	0
cgpGmo-S1891	T/C	No hits found	0	0
cgpGmo-S1384	C/T	No hits found	0	0
cgpGmo-S1991	C/A	No hits found	0	0
cgpGmo-S1467	T/A	No hits found	0	0
cgpGmo-S2085	T/G	No hits found	0	0
cgpGmo-S2094	A/T	emb|CAF90513.1| unnamed protein product [Tetraodon nigroviridis]	193	3e-51	Non-synonymous	M	K
cgpGmo-S2112	G/T	No hits found	0	0
cgpGmo-S1548	A/G	No hits found	0	0
cgpGmo-S2144	A/G	ref|XP_001058453.1| PREDICTED: similar to Pax transcription activation domain interacting protein [Rattus norvegicus]	218	9e-68
cgpGmo-S976b	G/A	No hits found	0	0
cgpGmo-S1608	A/T	No hits found	0	0
cgpGmo-S1092a	T/A	No hits found	0	0
cgpGmo-S1639	C/T	gb|AAH71286.1| Id1 protein [Danio rerio]	66	3e-09
cgpGmo-S260b	A/G	gb|ACH70869.1| calpain small subunit 1 [Salmo salar] gb|ACI68381.1| Calpain small subunit 1 [Salmo salar]	288	9e-76
cgpGmo-S347	C/T	gb|AAH71424.1| Lgals1l2 protein [Danio rerio]	110	1e-22
cgpGmo-S354	G/A	No hits found	0	0
cgpGmo-S363	T/G	No hits found	0	0
cgpGmo-S367	G/A	No hits found	0	0
cgpGmo-S412	G/A	No hits found	0	0
cgpGmo-S470	T/C	No hits found	0	0
cgpGmo-S486	C/T	ref|NP_957319.1| phosphoglucomutase 1 [Danio rerio] gb|AAH55219.1| Phosphoglucomutase 1 [Danio rerio]	145	4e-33	Synonymous	-	-
cgpGmo-S533b	G/A	No hits found	0	0
cgpGmo-S644	A/T	No hits found	0	0
cgpGmo-S863	A/T	No hits found	0	0
cgpGmo-S893	C/T	ref|NP_571680.1| fatty acid binding protein 7, brain, a [Danio rerio] gb|AAF79948.1|AF237712_1 brain-type fatty-acid binding protein; B-Fabp [Danio rerio] gb|AAN60075.1| brain-type fatty acid binding protein [Danio rerio] gb|AAH55621.1| Fatty acid binding protein 7, brain, a [Danio rerio] gb|AAI64937.1| Fabp7a protein [Danio rerio]	181	5e-44
cgpGmo-S916	C/T	gb|ACN10033.1| 60S ribosomal protein L38 [Salmo salar] gb|ACN12380.1| 60S ribosomal protein L38 [Salmo salar]	113	4e-24	Synonymous	-	-
cgpGmo-S1042b	T/A	No hits found	0	0
Gm0766_0315	C/A	No hits found	0	0
cgpGmo-S1301	G/T	emb|CAB56622.1| CDK105 [Rattus norvegicus]	100	3e-30
cgpGmo-S1715	A/G	No hits found	0	0
cgpGmo-S1728	C/T	No hits found	0	0
cgpGmo-S58b	A/G	No hits found	0	0
cgpGmo-S1785	A/T	No hits found	0	0
cgpGmo-S1910	A/C	gb|ACO09215.1| Fumarylacetoacetate hydrolase domain-containing protein 1 [Osmerus mordax]	244	2e-62
cgpGmo-S1941	C/T	No hits found	0	0
cgpGmo-S1977	A/G	No hits found	0	0
cgpGmo-S1445	C/T	No hits found	0	0
cgpGmo-S2025	T/A	gb|ACO09843.1| Mitotic spindle assembly checkpoint protein MAD2B [Osmerus mordax]	354	8e-96
cgpGmo-S2097	A/G	No hits found	0	0
cgpGmo-S2102	C/T	No hits found	0	0
cgpGmo-S2119	T/A	No hits found	0	0
cgpGmo-S2132	T/A	No hits found	0	0
cgpGmo-S1573	G/A	No hits found	0	0
cgpGmo-S2174	C/A	ref|NP_001153455.1| tripartite motif-containing 59 [Danio rerio] sp|B3DFV0|U631_DANRE RecName: Full=UPF0631 protein HSD24 homolog gb|AAI62176.1| Tripartite motif-containing 59 [Danio rerio] gb|AAI62173.1| Tripartite motif-containing 59 [Danio rerio]	126	2e-27
cgpGmo-S1609a	G/A	No hits found	0	0
cgpGmo-S225a	A/G	sp|Q5TZA3|CN109_DANRE RecName: Full=UPF0694 transmembrane protein C14orf109 homolog emb|CAH69134.1| novel protein [Danio rerio]	89	2e-33
cgpGmo-S2259	A/T	gb|AAK31589.1| CRIPT [Xiphophorus maculatus x Xiphophorus helleri]	123	3e-26
cgpGmo-S390b	C/G	gb|ACI67686.1| U6 snRNA-associated Sm-like protein LSm1 [Salmo salar]	90	6e-31	Non-synonymous	E	D
cgpGmo-S391	C/T	ref|NP_001107494.1| hypothetical protein LOC100135345 [Xenopus (Silurana) tropicalis] gb|AAI52683.1| Zgc:55344 protein [Danio rerio] gb|AAI57646.1| LOC100135345 protein [Xenopus tropicalis]	146	2e-33
cgpGmo-S415	A/G	No hits found	0	0
cgpGmo-S464	G/A	gb|ACI68108.1| Methylosome subunit pICln [Salmo salar]	63	3e-08
cgpGmo-S526	T/A	No hits found	0	0
cgpGmo-S528	A/C	ref|XP_700959.2| PREDICTED: hypothetical protein [Danio rerio]	164	4e-38
cgpGmo-S642	A/C	No hits found	0	0
cgpGmo-S688	G/A	No hits found	0	0
cgpGmo-S40	A/C	gb|ACI69180.1| Heme-binding protein 2 [Salmo salar]	108	7e-35	Synonymous	-	-
cgpGmo-S995a	C/A	No hits found	0	0
cgpGmo-S1050	G/A	No hits found	0	0
cgpGmo-S1519	T/C	dbj|BAF98661.1| ribosomal protein L13a [Solea senegalensis] dbj|BAG12570.1| ribosomal protein L13a [Solea senegalensis]	233	1e-59
cgpGmo-S1664	G/T	No hits found	0	0
cgpGmo-S1752	G/A	No hits found	0	0
cgpGmo-S1779	T/A	emb|CAN87902.1| novel protein similar to vertebrate IMP3, U3 small nucleolar ribonucleoprotein, homolog (yeast) (IMP3, zgc:56526) [Danio rerio]	42	7e-07
cgpGmo-S1795	C/T	No hits found	0	0
cgpGmo-S613b	A/T	No hits found	0	0
cgpGmo-S1956	C/T	No hits found	0	0
cgpGmo-S1430a	G/A	No hits found	0	0
cgpGmo-S2093	C/T	No hits found	0	0
cgpGmo-S1538b	A/G	No hits found	0	0
cgpGmo-S2154	C/T	No hits found	0	0
cgpGmo-S2178	T/C	No hits found	0	0
cgpGmo-S2211	G/T	No hits found	0	0
cgpGmo-S120	T/G	No hits found	0	0
cgpGmo-S135	A/T	No hits found	0	0
cgpGmo-S206	G/A	No hits found	0	0
cgpGmo-S291	G/C	No hits found	0	0
cgpGmo-S335	A/C	emb|CAF97947.1| unnamed protein product [Tetraodon nigroviridis]	217	7e-55
cgpGmo-S400	C/A	ref|XP_001378283.1| PREDICTED: similar to centaurin-alpha [Monodelphis domestica]	150	1e-40
cgpGmo-S411	G/A	emb|CAG05697.1| unnamed protein product [Tetraodon nigroviridis]	80	2e-13
cgpGmo-S449a	C/T	No hits found	0	0
cgpGmo-S476	C/A	gb|ACO10159.1| Ubiquinol-cytochrome c reductase complex 6.4 kDa protein [Osmerus mordax]	79	1e-13
cgpGmo-S599	C/G	No hits found	0	0
cgpGmo-S670	T/A	emb|CAG08140.1| unnamed protein product [Tetraodon nigroviridis]	103	2e-55	Synonymous	-	-
cgpGmo-S707	C/A	No hits found	0	0
cgpGmo-S786	T/C	No hits found	0	0
cgpGmo-S849	G/T	No hits found	0	0
cgpGmo-S888	C/T	No hits found	0	0
cgpGmo-S895	T/G	No hits found	0	0
cgpGmo-S900	T/C	No hits found	0	0
cgpGmo-S115	A/G	No hits found	0	0
cgpGmo-S694	A/G	gb|ABY21425.1| alpha-enolase [Cavia porcellus]	84	1e-39	Non-synonymous	S	N
cgpGmo-S1181	A/G	ref|NP_001134864.1| Transcription initiation factor TFIID subunit 11 [Salmo salar] gb|ACI69207.1| Transcription initiation factor TFIID subunit 11 [Salmo salar]	188	2e-46
cgpGmo-S1818	A/G	No hits found	0	0
cgpGmo-S1327a	T/A	gb|ACO10144.1| Hypoxanthine-guanine phosphoribosyltransferase [Osmerus mordax]	101	1e-42
cgpGmo-S1917	C/A	gb|AAN05602.1| ribosomal protein S7 [Argopecten irradians]	174	1e-54	Synonymous	-	-
cgpGmo-S1948	T/C	No hits found	0	0
cgpGmo-S1984	G/A	No hits found	0	0
cgpGmo-S2002	C/T	No hits found	0	0
cgpGmo-S2035	T/A	No hits found	0	0
cgpGmo-S2047	C/T	No hits found	0	0
cgpGmo-S2068	C/A	No hits found	0	0
cgpGmo-S2130	T/C	No hits found	0	0
cgpGmo-S2220	C/T	No hits found	0	0
cgpGmo-S290	G/A	No hits found	0	0
cgpGmo-S389	T/C	sp|Q8JJ04|FABPL_EPICO RecName: Full=Fatty acid-binding protein, liver-type; AltName: Full=L-FABP gb|AAM22208.1|AF501663_1 fatty acid binding protein [Epinephelus coioides]	90	3e-37	Non-synonymous	S	N
cgpGmo-S401	T/A	No hits found	0	0
cgpGmo-S454	G/A	No hits found	0	0
cgpGmo-S471	T/A	ref|XP_001514524.1| PREDICTED: similar to hypoxanthine guanine phosphoribosyl transferase [Ornithorhynchus anatinus]	60	6e-18
cgpGmo-S578	G/T	No hits found	0	0
cgpGmo-S593	G/T	gb|ACQ58366.1| HIG1 domain family member 2A [Anoplopoma fimbria]	159	2e-37
cgpGmo-S626b	G/T	No hits found	0	0
cgpGmo-S2229	C/T	No hits found	0	0
cgpGmo-S717	A/C	No hits found	0	0
cgpGmo-S765	T/A	No hits found	0	0
cgpGmo-S831	C/A	No hits found	0	0
cgpGmo-S842	C/T	gb|ACO15433.1| NipSnap homolog 2 [Caligus clemensi]	117	5e-24
cgpGmo-S937	A/G	gb|ACO10057.1| C6orf203 homolog [Osmerus mordax]	195	6e-48
cgpGmo-S955	T/C	No hits found	0	0
cgpGmo-S116	T/C	gb|ACQ59008.1| Guanine nucleotide-binding protein GI/GS/GO subunit gamma-5 precursor [Anoplopoma fimbria]	105	7e-24
cgpGmo-S1379	A/G	No hits found	0	0
cgpGmo-S1178	C/A	No hits found	0	0
cgpGmo-S1222	A/G	No hits found	0	0
cgpGmo-S1712	A/T	No hits found	0	0
cgpGmo-S276b	A/G	No hits found	0	0
cgpGmo-S1251	A/G	emb|CAG12014.1| unnamed protein product [Tetraodon nigroviridis]	182	2e-49
cgpGmo-S1252	T/G	No hits found	0	0
cgpGmo-S1260	C/G	No hits found	0	0
cgpGmo-S1755	A/G	No hits found	0	0
cgpGmo-S1802	T/A	gb|ACQ57849.1| Amine sulfotransferase [Anoplopoma fimbria]	201	6e-50	Non-synonymous	S	T
cgpGmo-S511b	T/G	gb|ABG00263.1| calreticulin [Paralichthys olivaceus]	101	2e-19
cgpGmo-S1852	T/G	No hits found	0	0
cgpGmo-S1358	A/G	No hits found	0	0
cgpGmo-S1116	G/T	#N/A	#N/A	#N/A
cgpGmo-S1922	C/T	No hits found	0	0
cgpGmo-S1407	G/A	No hits found	0	0
cgpGmo-S1951	A/C	No hits found	0	0
cgpGmo-S714a	G/T	emb|CAG07799.1| unnamed protein product [Tetraodon nigroviridis]	172	8e-41
cgpGmo-S2027	A/T	No hits found	0	0
cgpGmo-S1495	T/C	No hits found	0	0	Synonymous	-	-
cgpGmo-S2054	A/T	No hits found	0	0
cgpGmo-S2055	A/T	No hits found	0	0
cgpGmo-S814b	G/T	No hits found	0	0
cgpGmo-S2067	T/G	No hits found	0	0
cgpGmo-S2115	C/T	gb|ACI66374.1| PQ loop repeat-containing protein 3 precursor [Salmo salar]	135	8e-46
cgpGmo-S2173	A/T	No hits found	0	0
cgpGmo-S9a	C/A	gb|ACQ58390.1| Uroporphyrinogen-III synthase [Anoplopoma fimbria]	246	4e-69	Non-synonymous	D	E
cgpGmo-S322	C/A	gb|ACO13872.1| Nicotinamide riboside kinase 2 [Esox lucius]	119	1e-45	Synonymous	-	-
cgpGmo-S332a	C/T	No hits found	0	0
cgpGmo-S364	T/C	gb|ACO08835.1| Brain protein 44-like protein [Osmerus mordax] gb|ACO09485.1| Brain protein 44-like protein [Osmerus mordax]	96	5e-18
cgpGmo-S395	A/T	No hits found	0	0
cgpGmo-S417	G/C	No hits found	0	0
cgpGmo-S421	G/A	No hits found	0	0
cgpGmo-S430b	T/C	No hits found	0	0
cgpGmo-S72	A/C	ref|NP_001154157.1| HIRA-interacting protein 5 [Oncorhynchus mykiss] gb|ACO08074.1| HIRA-interacting protein 5 [Oncorhynchus mykiss]	138	1e-55
cgpGmo-S32	G/T	gb|ACO09290.1| 3-hydroxybutyrate dehydrogenase type 2 [Osmerus mordax]	160	6e-52
cgpGmo-S510	T/G	No hits found	0	0
cgpGmo-S36b	G/A	ref|NP_001107884.1| NCK-associated protein 1-like [Danio rerio] gb|AAI55666.1| Zgc:172352 protein [Danio rerio]	90	3e-16
cgpGmo-S687	A/G	No hits found	0	0
cgpGmo-S722	G/A	gb|ACM09020.1| Charged multivesicular body protein 5 [Salmo salar]	202	3e-50
cgpGmo-S751	T/C	No hits found	0	0
cgpGmo-S762	A/C	No hits found	0	0
cgpGmo-S852	C/A	No hits found	0	0
cgpGmo-S853	T/G	ref|XP_001512953.1| PREDICTED: hypothetical protein [Ornithorhynchus anatinus]	102	3e-28
cgpGmo-S855	A/C	No hits found	0	0
cgpGmo-S1006	G/A	No hits found	0	0
cgpGmo-S1026	A/C	ref|NP_001133326.1| Solute carrier family 25 member 40 [Salmo salar] gb|ACI33034.1| Solute carrier family 25 member 40 [Salmo salar]	147	2e-33
cgpGmo-S46a	G/T	No hits found	0	0
cgpGmo-S1760	T/C	gb|ACQ58024.1| Cytochrome c oxidase subunit 4 isoform 1, mitochondrial precursor [Anoplopoma fimbria]	112	3e-52
cgpGmo-S1540	C/T	gb|ACO09997.1| Proteasome subunit alpha type 3 [Osmerus mordax]	117	2e-24	Synonymous	-	-
cgpGmo-S41	C/T	gb|AAQ10893.1| RBP [Anguilla anguilla]	168	3e-54
cgpGmo-S22b	A/G	gb|AAI42738.1| Si:dkey-236e20.6 [Danio rerio]	111	1e-36	Non-synonymous	V	I
cgpGmo-S1216b	A/C	gb|ACO13305.1| Nuclear protein 1 [Esox lucius]	55	6e-09
cgpGmo-S1737	G/A	No hits found	0	0
cgpGmo-S1781	A/G	No hits found	0	0
cgpGmo-S1782	A/C	No hits found	0	0
cgpGmo-S1783	T/A	dbj|BAF31236.1| hepatic lipase [Pagrus major]	71	5e-11	Non-synonymous	F	L
cgpGmo-S1801	A/G	No hits found	0	0
cgpGmo-S1334	G/A	emb|CAG06422.1| unnamed protein product [Tetraodon nigroviridis]	211	7e-65	Synonymous	-	-
cgpGmo-S1834	A/C	No hits found	0	0
cgpGmo-S1847	A/G	gb|ACQ58708.1| Receptor expression-enhancing protein 5 [Anoplopoma fimbria]	88	4e-34
cgpGmo-S1879	G/A	No hits found	0	0
cgpGmo-S626a	A/T	No hits found	0	0
cgpGmo-S718b	G/T	No hits found	0	0
cgpGmo-S1993	G/T	No hits found	0	0
cgpGmo-S761b	G/A	No hits found	0	0
cgpGmo-S2044	C/T	sp|P26325|ADH1_GADCA RecName: Full=Alcohol dehydrogenase 1	301	5e-80
cgpGmo-S811a	C/A	ref|XP_001511022.1| PREDICTED: hypothetical protein [Ornithorhynchus anatinus]	129	4e-34
cgpGmo-S1588a	A/G	No hits found	0	0
cgpGmo-S2176	A/G	No hits found	0	0
cgpGmo-S2182	G/A	No hits found	0	0
cgpGmo-S142	T/C	No hits found	0	0
cgpGmo-S250	G/A	gb|ACQ58633.1| Dolichol phosphate-mannose biosynthesis regulatory protein [Anoplopoma fimbria]	78	6e-16
cgpGmo-S259	C/A	No hits found	0	0
cgpGmo-S287b	C/A	ref|NP_001122269.1| similar to purinergic receptor P2Y, G-protein coupled, 5 [Danio rerio] gb|AAI62782.1| Similar to purinergic receptor P2Y, G-protein coupled, 5 [Danio rerio] gb|AAI62776.1| Similar to purinergic receptor P2Y, G-protein coupled, 5 [Danio rerio]	81	2e-13
cgpGmo-S316	T/A	No hits found	0	0
cgpGmo-S441	T/G	No hits found	0	0
cgpGmo-S459	G/C	gb|ACN10985.1| Heat shock protein HSP 90-alpha [Salmo salar]	175	2e-42
cgpGmo-S501	A/T	No hits found	0	0
cgpGmo-S516	C/A	gb|ACO09539.1| NudC domain-containing protein 2 [Osmerus mordax]	220	3e-59
cgpGmo-S518	T/G	No hits found	0	0
cgpGmo-S706	T/A	No hits found	0	0
cgpGmo-S767	A/C	No hits found	0	0
cgpGmo-S862	C/T	No hits found	0	0
cgpGmo-S911	A/G	gb|AAI16543.1| DEAD (Asp-Glu-Ala-Asp) box polypeptide 56 [Danio rerio] gb|AAI65407.1| Ddx56 protein [Danio rerio]	46	5e-11
cgpGmo-S109	T/C	No hits found	0	0
cgpGmo-S114	C/T	No hits found	0	0
cgpGmo-S999	A/C	No hits found	0	0
cgpGmo-S1058	G/A	No hits found	0	0
cgpGmo-S1080	T/G	No hits found	0	0
cgpGmo-S1085a	G/T	No hits found	0	0
cgpGmo-S1730	T/G	gb|ACN10349.1| 60S ribosomal protein L18a [Salmo salar] gb|ACN12709.1| 60S ribosomal protein L18a [Salmo salar]	198	2e-67	Synonymous	-	-
cgpGmo-S153a	A/T	No hits found	0	0
cgpGmo-S1700	A/G	No hits found	0	0
cgpGmo-S1702	T/C	No hits found	0	0
cgpGmo-S1216a	G/A	gb|ACO13305.1| Nuclear protein 1 [Esox lucius]	55	6e-09
cgpGmo-S1219a	T/C	gb|AAI55199.1| Pepd protein [Danio rerio]	231	5e-59
cgpGmo-S1221b	A/G	gb|AAI55275.1| Coiled-coil domain containing 43 [Danio rerio]	71	9e-24
cgpGmo-S1739	T/C	ref|NP_001027484.1| hypothetical protein LOC613076 [Xenopus (Silurana) tropicalis] gb|AAH96008.1| Hypothetical protein mgc108157 [Xenopus tropicalis]	83	4e-14
cgpGmo-S1744	G/T	No hits found	0	0
cgpGmo-S1797	C/A	No hits found	0	0
cgpGmo-S1347	T/C	No hits found	0	0
cgpGmo-S35a	A/G	ref|NP_001133954.1| Transmembrane protein 77 [Salmo salar] gb|ACI34207.1| Transmembrane protein 77 [Salmo salar]	184	1e-52	Non-synonymous	V	I
cgpGmo-S1385b	T/G	No hits found	0	0
cgpGmo-S1394a	T/A	No hits found	0	0
cgpGmo-S1399b	C/G	dbj|BAE28341.1| unnamed protein product [Mus musculus] gb|EDL13259.1| dolichyl-di-phosphooligosaccharide-protein glycotransferase, isoform CRA_c [Mus musculus]	104	2e-26
cgpGmo-S1927	T/A	No hits found	0	0
cgpGmo-S1954	T/G	No hits found	0	0
cgpGmo-S818a	G/A	No hits found	0	0
cgpGmo-S2079	A/C	emb|CAG04877.1| unnamed protein product [Tetraodon nigroviridis]	140	1e-31
cgpGmo-S2101	A/C	No hits found	0	0
cgpGmo-S2125	G/T	No hits found	0	0
cgpGmo-S1598b	T/G	gb|ACO09468.1| Phosphoglycerate mutase 1 [Osmerus mordax]	55	8e-06
cgpGmo-S1042a	A/G	No hits found	0	0
cgpGmo-S130	G/A	No hits found	0	0
cgpGmo-S224	T/A	No hits found	0	0
cgpGmo-S2262	A/G	No hits found	0	0
cgpGmo-S30	C/G	No hits found	0	0
cgpGmo-S365b	A/G	emb|CAG09581.1| unnamed protein product [Tetraodon nigroviridis]	285	3e-93	Synonymous	-	-
cgpGmo-S406	C/A	No hits found	0	0
cgpGmo-S424	A/G	No hits found	0	0
cgpGmo-S532	A/C	No hits found	0	0
cgpGmo-S605	T/C	No hits found	0	0
cgpGmo-S609	C/T	No hits found	0	0
cgpGmo-S657b	T/C	No hits found	0	0
cgpGmo-S667	A/C	No hits found	0	0
cgpGmo-S725	A/G	gb|ACO08557.1| SRA stem-loop-interacting RNA-binding protein, mitochondrial precursor [Oncorhynchus mykiss]	143	2e-32
cgpGmo-S915	G/T	ref|NP_001134169.1| glutaredoxin-like protein YDR286C homolog [Salmo salar] gb|ACI66457.1| Glutaredoxin-like protein YDR286C homolog [Salmo salar]	148	7e-34
cgpGmo-S923	T/A	No hits found	0	0
cgpGmo-S1011b	G/T	No hits found	0	0
cgpGmo-S1024	C/G	No hits found	0	0
cgpGmo-S1108	G/C	sp|Q2YDS5|SCNM1_DANRE RecName: Full=Sodium channel modifier 1 gb|AAI10092.1| Sodium channel modifier 1 [Danio rerio]	71	2e-10
cgpGmo-S232a	G/A	dbj|BAG57230.1| unnamed protein product [Homo sapiens]	162	5e-69	Synonymous	-	-
cgpGmo-S1647	A/C	No hits found	0	0
cgpGmo-S1167	C/T	No hits found	0	0
cgpGmo-S1169	C/T	ref|XP_002071628.1| GK25041 [Drosophila willistoni] gb|EDW82614.1| GK25041 [Drosophila willistoni]	153	8e-42
cgpGmo-S1243a	G/A	No hits found	0	0
cgpGmo-S1263	G/T	ref|NP_001133240.1| ATP-binding cassette sub-family E member 1 [Salmo salar] gb|ACI32886.1| ATP-binding cassette sub-family E member 1 [Salmo salar]	219	4e-55
cgpGmo-S1770	T/A	ref|NP_956263.1| malate dehydrogenase 1, NAD (soluble) [Danio rerio] gb|AAO26200.1| cytosolic malate dehydrogenase B [Danio rerio] gb|AAH50508.1| Malate dehydrogenase 1b, NAD (soluble) [Danio rerio] gb|AAH71512.1| Malate dehydrogenase 1b, NAD (soluble) [Danio rerio]	52	9e-10
cgpGmo-S430a	G/T	No hits found	0	0
cgpGmo-S1806	T/A	No hits found	0	0
cgpGmo-S541a	C/T	No hits found	0	0
cgpGmo-S1369	G/T	No hits found	0	0
cgpGmo-S1882	T/C	emb|CAG07958.1| unnamed protein product [Tetraodon nigroviridis]	95	4e-18
cgpGmo-S1377	A/G	No hits found	0	0
cgpGmo-S36a	C/G	ref|NP_001107884.1| NCK-associated protein 1-like [Danio rerio] gb|AAI55666.1| Zgc:172352 protein [Danio rerio]	90	3e-16
cgpGmo-S1918	T/A	No hits found	0	0
cgpGmo-S2087	A/G	No hits found	0	0
cgpGmo-S2121	G/A	No hits found	0	0
cgpGmo-S2122	T/C	No hits found	0	0
cgpGmo-S2123	A/C	No hits found	0	0
cgpGmo-S1577	C/A	No hits found	0	0
cgpGmo-S1588b	G/A	No hits found	0	0
cgpGmo-S2166	T/G	No hits found	0	0
cgpGmo-S2186	T/C	No hits found	0	0
cgpGmo-S2209	T/C	No hits found	0	0
cgpGmo-S1158	A/T	gb|ACQ59012.1| Receptor-transporting protein 3 [Anoplopoma fimbria]	118	1e-25
cgpGmo-S2255	T/G	No hits found	0	0
cgpGmo-S184	C/G	No hits found	0	0
cgpGmo-S191	A/G	No hits found	0	0
cgpGmo-S229	C/T	gb|ACI33815.1| Alcohol dehydrogenase [Salmo salar]	146	3e-47
cgpGmo-S241	C/A	No hits found	0	0
cgpGmo-S23	T/G	No hits found	0	0
cgpGmo-S297	C/T	No hits found	0	0
cgpGmo-S60	T/C	No hits found	0	0
cgpGmo-S396	A/G	No hits found	0	0
cgpGmo-S84	A/C	No hits found	0	0
cgpGmo-S37b	A/T	No hits found	0	0
cgpGmo-S93	T/C	No hits found	0	0
cgpGmo-S763	A/C	ref|XP_001339991.2| PREDICTED: similar to pleckstrin homology-like domain, family B, member 1, partial [Danio rerio]	121	6e-26
cgpGmo-S796	G/A	ref|NP_001002512.1| hypothetical protein LOC436785 [Danio rerio] sp|Q6DGQ4|CP087_DANRE RecName: Full=UPF0547 protein C16orf87 homolog gb|AAH76286.1| Zgc:92818 [Danio rerio]	69	8e-10
cgpGmo-S813	T/A	No hits found	0	0
cgpGmo-S108	G/T	No hits found	0	0
cgpGmo-S975b	C/T	emb|CAG04337.1| unnamed protein product [Tetraodon nigroviridis]	170	1e-40
cgpGmo-S1010	C/T	No hits found	0	0
cgpGmo-S1031	G/T	No hits found	0	0
cgpGmo-S2287	T/C	emb|CAX12202.1| novel protein (zgc:91854) [Danio rerio]	261	7e-68
cgpGmo-S1076a	G/A	No hits found	0	0
cgpGmo-S1079	A/G	No hits found	0	0
cgpGmo-S649a	C/T	gb|ACO09841.1| 40S ribosomal protein S16 [Osmerus mordax]	233	7e-63	Synonymous	-	-
cgpGmo-S1650	C/T	No hits found	0	0
cgpGmo-S1656	A/G	No hits found	0	0
cgpGmo-S287a	C/A	ref|NP_001122269.1| similar to purinergic receptor P2Y, G-protein coupled, 5 [Danio rerio] gb|AAI62782.1| Similar to purinergic receptor P2Y, G-protein coupled, 5 [Danio rerio] gb|AAI62776.1| Similar to purinergic receptor P2Y, G-protein coupled, 5 [Danio rerio]	81	2e-13	Non-synonymous	M	R
cgpGmo-S1243b	C/G	No hits found	0	0
cgpGmo-S1265b	T/G	emb|CAG04591.1| unnamed protein product [Tetraodon nigroviridis]	120	3e-25
cgpGmo-S1798	C/A	No hits found	0	0
cgpGmo-S1321	T/C	No hits found	0	0
cgpGmo-S1336	T/A	ref|NP_001134166.1| Small nuclear ribonucleoprotein E [Salmo salar] gb|ACI66449.1| Small nuclear ribonucleoprotein E [Salmo salar] gb|ACI66826.1| Small nuclear ribonucleoprotein E [Salmo salar] gb|ACM09784.1| Small nuclear ribonucleoprotein E [Salmo salar] gb|ACN09835.1| Small nuclear ribonucleoprotein E [Salmo salar] gb|ACN10037.1| Small nuclear ribonucleoprotein E [Salmo salar] gb|ACN10398.1| S…	129	2e-28
cgpGmo-S1908	T/G	ref|XP_001110906.1| PREDICTED: similar to chromatin modifying protein 6 [Macaca mulatta]	71	5e-19
cgpGmo-S1931	C/T	No hits found	0	0
cgpGmo-S657a	T/A	No hits found	0	0
cgpGmo-S1988	A/G	No hits found	0	0
cgpGmo-S1457	G/A	gb|AAI51871.1| LOC569147 protein [Danio rerio]	138	7e-31
cgpGmo-S1474	C/A	No hits found	0	0
cgpGmo-S1490	T/C	gb|ACQ58152.1| Uracil phosphoribosyltransferase [Anoplopoma fimbria]	357	1e-109
cgpGmo-S2169	C/T	No hits found	0	0
cgpGmo-S150	A/G	No hits found	0	0
cgpGmo-S183	A/G	No hits found	0	0
cgpGmo-S195	G/C	No hits found	0	0
cgpGmo-S255	C/T	emb|CAG00432.1| unnamed protein product [Tetraodon nigroviridis]	190	8e-47
cgpGmo-S305	T/A	No hits found	0	0
cgpGmo-S318	G/T	No hits found	0	0
cgpGmo-S376	C/A	No hits found	0	0
cgpGmo-S423	A/G	No hits found	0	0
cgpGmo-S437	T/C	No hits found	0	0
cgpGmo-S439	G/T	ref|NP_001133311.1| N-acetylneuraminate lyase [Salmo salar] gb|ACI33011.1| N-acetylneuraminate lyase [Salmo salar]	228	8e-58
cgpGmo-S472	G/T	No hits found	0	0
cgpGmo-S493	T/G	gb|ACO09079.1| TBC1 domain family member 7 [Osmerus mordax]	145	1e-32
cgpGmo-S556	G/A	No hits found	0	0
cgpGmo-S595	C/G	No hits found	0	0
cgpGmo-S603	T/C	No hits found	0	0
cgpGmo-S658	C/T	gb|ACQ58069.1| Hypoxanthine-guanine phosphoribosyltransferase [Anoplopoma fimbria]	133	5e-58
cgpGmo-S775	T/A	ref|NP_958868.1| eukaryotic translation termination factor 1 [Danio rerio] gb|AAH44515.1| Eukaryotic translation termination factor 1 [Danio rerio] gb|AAQ97776.1| eukaryotic translation termination factor 1 [Danio rerio] gb|AAH66583.1| Eukaryotic translation termination factor 1 [Danio rerio]	167	4e-39
cgpGmo-S866	G/A	gb|ACI66551.1| Growth arrest and DNA-damage-inducible protein GADD45 alpha [Salmo salar]	191	4e-55
cgpGmo-S867	T/C	No hits found	0	0
cgpGmo-S940	G/A	No hits found	0	0	Non-synonymous	V	I
cgpGmo-S973	A/T	ref|XP_001477329.1| PREDICTED: similar to ribosomal protein L3 isoform 2 [Mus musculus]	151	8e-44
cgpGmo-S1069	A/T	ref|NP_001133997.1| Tumor suppressor candidate 4 [Salmo salar] gb|ACI34281.1| Tumor suppressor candidate 4 [Salmo salar]	190	6e-69
cgpGmo-S1649	A/C	No hits found	0	0
cgpGmo-S1666	G/C	No hits found	0	0
cgpGmo-S1201	G/T	No hits found	0	0
cgpGmo-S1724	C/A	gb|ACQ58610.1| BET1 homolog [Anoplopoma fimbria] gb|ACQ58683.1| BET1 homolog [Anoplopoma fimbria]	65	7e-09
cgpGmo-S387a	T/C	emb|CAG11808.1| unnamed protein product [Tetraodon nigroviridis]	106	1e-20
cgpGmo-S1788	T/G	ref|NP_997796.1| DnaJ (Hsp40) homolog, subfamily C, member 11 [Danio rerio] gb|AAH46897.1| DnaJ (Hsp40) homolog, subfamily C, member 11 [Danio rerio]	207	2e-51
cgpGmo-S1807	G/A	No hits found	0	0
cgpGmo-S1326	T/C	No hits found	0	0
cgpGmo-S1839	G/A	No hits found	0	0
cgpGmo-S1865	C/A	No hits found	0	0
cgpGmo-S1866	A/T	No hits found	0	0
cgpGmo-S1365b	C/A	No hits found	0	0
cgpGmo-S1899	C/T	gb|ACO09463.1| YIPF4 [Osmerus mordax]	132	2e-46
cgpGmo-S1392	T/A	gb|ACQ58717.1| FUN14 domain-containing protein 1 [Anoplopoma fimbria]	173	3e-41
cgpGmo-S1916	G/T	No hits found	0	0
cgpGmo-S1920	G/A	No hits found	0	0
cgpGmo-S1438	C/T	gb|ACO09856.1| Melanoma-associated antigen G1 [Osmerus mordax]	127	1e-43	Non-synonymous	L	S
cgpGmo-S1982	A/G	No hits found	0	0
cgpGmo-S1455	G/A	No hits found	0	0
cgpGmo-S1456	T/A	ref|NP_956397.1| KDEL (Lys-Asp-Glu-Leu) endoplasmic reticulum protein retention receptor 2 [Danio rerio] sp|Q6PEH1|ERD22_DANRE RecName: Full=ER lumen protein retaining receptor 2; AltName: Full=KDEL endoplasmic reticulum protein retention receptor 2; Short=KDEL receptor 2 gb|AAH56773.1| KDEL (Lys-Asp-Glu-Leu) endoplasmic reticulum protein retention receptor 2 [Danio rerio] gb|AAH58065.1| KDEL (Ly…	219	5e-55
cgpGmo-S2021	T/A	No hits found	0	0
cgpGmo-S1473	C/T	No hits found	0	0
cgpGmo-S816a	A/G	gb|ACO10168.1| GDP-L-fucose synthetase [Osmerus mordax]	243	7e-77	Synonymous	-	-
cgpGmo-S2159	A/C	No hits found	0	0
cgpGmo-S2180	C/A	No hits found	0	0
cgpGmo-S2193	T/A	No hits found	0	0
cgpGmo-S2196	G/A	gb|ACI68944.1| C-type lectin domain family 4 member E [Salmo salar]	102	4e-20
cgpGmo-S2212	G/A	No hits found	0	0
cgpGmo-S174	C/T	No hits found	0	0
cgpGmo-S180b	A/C	No hits found	0	0
cgpGmo-S203	G/T	gb|ACQ58955.1| Mitochondrial 28S ribosomal protein S36 [Anoplopoma fimbria]	69	2e-09
cgpGmo-S2235	A/T	emb|CAG09907.1| unnamed protein product [Tetraodon nigroviridis]	109	7e-22
cgpGmo-S228	G/A	No hits found	0	0
cgpGmo-S301	G/T	gb|ACO09265.1| Short chain 3-hydroxyacyl-CoA dehydrogenase, mitochondrial precursor [Osmerus mordax]	201	2e-49
cgpGmo-S309	C/T	No hits found	0	0
cgpGmo-S313	G/A	ref|NP_001039117.1| tetraspanin 6 [Xenopus (Silurana) tropicalis] emb|CAJ81918.1| tetraspanin 6 [Xenopus tropicalis]	73	3e-19
cgpGmo-S25	C/T	No hits found	0	0
cgpGmo-S435	A/G	No hits found	0	0
cgpGmo-S491	T/G	No hits found	0	0
cgpGmo-S513	T/C	No hits found	0	0
cgpGmo-S515	T/C	emb|CAG06469.1| unnamed protein product [Tetraodon nigroviridis]	120	1e-25
cgpGmo-S81	T/G	No hits found	0	0
cgpGmo-S586	T/A	No hits found	0	0
cgpGmo-S596	A/C	No hits found	0	0
cgpGmo-S754	T/G	No hits found	0	0
cgpGmo-S42	G/A	emb|CAG14527.1| unnamed protein product [Tetraodon nigroviridis]	117	3e-36
cgpGmo-S792	C/A	ref|NP_991163.1| ORAI calcium release-activated calcium modulator 1 [Danio rerio] gb|AAQ94587.1| hypothetical protein FLJ14466 [Danio rerio]	79	5e-13
cgpGmo-S793a	A/G	No hits found	0	0
cgpGmo-S873	T/A	No hits found	0	0
cgpGmo-S878	C/T	gb|ACI67749.1| 39S ribosomal protein L52, mitochondrial precursor [Salmo salar]	93	3e-17
cgpGmo-S905	C/T	No hits found	0	0
cgpGmo-S907	G/A	No hits found	0	0
cgpGmo-S104	T/C	No hits found	0	0
cgpGmo-S946	T/A	No hits found	0	0
cgpGmo-S991b	T/A	No hits found	0	0
cgpGmo-S1005	C/A	No hits found	0	0
cgpGmo-S1008	T/C	No hits found	0	0
cgpGmo-S1073	T/C	No hits found	0	0
cgpGmo-S1105	C/T	No hits found	0	0
cgpGmo-S232b	C/G	dbj|BAG57230.1| unnamed protein product [Homo sapiens]	162	5e-69
cgpGmo-S79	A/G	No hits found	0	0
cgpGmo-S1172	C/T	No hits found	0	0
cgpGmo-S1206	A/G	No hits found	0	0
cgpGmo-S1718	T/A	No hits found	0	0
cgpGmo-S1741	G/T	No hits found	0	0
cgpGmo-S1258b	T/A	No hits found	0	0
cgpGmo-S1748	C/A	No hits found	0	0
cgpGmo-S1794	T/C	No hits found	0	0
cgpGmo-S1816	T/A	No hits found	0	0
cgpGmo-S1341	A/G	No hits found	0	0
cgpGmo-S1360b	T/G	No hits found	0	0
cgpGmo-S1390a	G/A	gb|ACQ58579.1| C12orf62 homolog [Anoplopoma fimbria]	52	4e-06
cgpGmo-S1940	C/T	emb|CAG00387.1| unnamed protein product [Tetraodon nigroviridis]	101	3e-31
cgpGmo-S1947	A/G	No hits found	0	0
cgpGmo-S711b	C/T	ref|NP_001014370.1| vacuolar protein sorting 33B [Danio rerio] gb|AAH91824.1| Vacuolar protein sorting 33B [Danio rerio] gb|ABB59728.1| vacuolar sorting protein 33b [Danio rerio]	137	2e-46
cgpGmo-S2028	A/T	No hits found	0	0
cgpGmo-S2058	G/T	No hits found	0	0
cgpGmo-S2075	G/T	No hits found	0	0
cgpGmo-S1530	C/A	No hits found	0	0
cgpGmo-S1541a	T/C	No hits found	0	0
cgpGmo-S2108	G/A	No hits found	0	0
cgpGmo-S2110	G/A	No hits found	0	0
cgpGmo-S1571	C/A	No hits found	0	0
cgpGmo-S1629	T/C	No hits found	0	0
cgpGmo-S226	C/G	emb|CAG11026.1| unnamed protein product [Tetraodon nigroviridis]	228	5e-61	Synonymous	-	-
cgpGmo-S240	A/C	gb|ACO09540.1| Transmembrane protein 9B precursor [Osmerus mordax]	89	8e-16
cgpGmo-S263	G/C	No hits found	0	0
cgpGmo-S282	A/G	No hits found	0	0
cgpGmo-S333	T/G	No hits found	0	0
cgpGmo-S352	G/C	No hits found	0	0
cgpGmo-S434a	A/G	No hits found	0	0
cgpGmo-S465	A/G	No hits found	0	0
cgpGmo-S487	A/G	ref|XP_689123.2| PREDICTED: similar to invasion inhibitory protein 45 [Danio rerio]	70	5e-23
cgpGmo-S523	T/C	No hits found	0	0
cgpGmo-S718a	G/A	No hits found	0	0
cgpGmo-S794	G/A	gb|ACQ58378.1| C10 [Anoplopoma fimbria]	81	2e-13
cgpGmo-S802	C/T	No hits found	0	0
cgpGmo-S808	G/A	No hits found	0	0
cgpGmo-S822a	G/C	emb|CAG01659.1| unnamed protein product [Tetraodon nigroviridis]	75	6e-12	Non-synonymous	A	P
cgpGmo-S837	G/A	No hits found	0	0
cgpGmo-S922	T/C	gb|ABS70751.1| Cpv-1 [Astatotilapia burtoni]	76	4e-27
cgpGmo-S936	A/T	No hits found	0	0
cgpGmo-S1046	A/G	No hits found	0	0
cgpGmo-S1047	T/C	No hits found	0	0
cgpGmo-S1056	C/T	ref|NP_998718.1| ATP-binding cassette, sub-family E (OABP), member 1 isoform 1 [Danio rerio] gb|AAQ91216.1| ATP-binding cassette, sub-family E (OABP), member 1 [Danio rerio]	107	1e-46
cgpGmo-S1086	C/G	No hits found	0	0
cgpGmo-S1107	C/T	No hits found	0	0
cgpGmo-S1659	A/T	No hits found	0	0
cgpGmo-S217a	G/A	gb|AAH56811.1| Zgc:112265 protein [Danio rerio]	73	4e-12
cgpGmo-S1707	T/C	emb|CAF98650.1| unnamed protein product [Tetraodon nigroviridis]	105	5e-21
cgpGmo-S1713	G/A	No hits found	0	0
cgpGmo-S1768	T/C	gb|ACI25610.1| cyclin B1 [Larimichthys crocea]	124	3e-47	Non-synonymous	A	T
cgpGmo-S1304b	G/A	No hits found	0	0
cgpGmo-S1844	A/G	ref|NP_001134491.1| Centromere protein N [Salmo salar] gb|ACI67737.1| Centromere protein N [Salmo salar]	63	4e-15	Synonymous	-	-
cgpGmo-S1382	G/C	No hits found	0	0
cgpGmo-S606a	C/T	gb|ACI66462.1| Gamma-glutamyl hydrolase precursor [Salmo salar]	160	1e-47
cgpGmo-S1945	C/G	ref|XP_684311.1| PREDICTED: splicing factor 3b, subunit 1 isoform 1 [Danio rerio]	89	6e-20
cgpGmo-S1426	G/T	No hits found	0	0
cgpGmo-S1428	T/C	No hits found	0	0
cgpGmo-S686a	T/C	No hits found	0	0
cgpGmo-S2017	T/A	No hits found	0	0
cgpGmo-S1491a	T/G	No hits found	0	0
cgpGmo-S2056	C/T	gb|ACO08779.1| Rho-related GTP-binding protein RhoF [Oncorhynchus mykiss]	82	1e-16
cgpGmo-S1522	C/G	No hits found	0	0
cgpGmo-S2142	C/A	ref|NP_001139988.1| GINS complex subunit 1 [Salmo salar] gb|ACM09057.1| DNA replication complex GINS protein PSF1 [Salmo salar]	223	2e-56
cgpGmo-S1057a	A/C	No hits found	0	0
cgpGmo-S1620	G/C	No hits found	0	0
cgpGmo-S1622	G/T	No hits found	0	0
cgpGmo-S2221	G/A	No hits found	0	0
cgpGmo-S1157	A/G	ref|XP_002187623.1| PREDICTED: similar to guanine nucleotide binding protein (G protein),	424	e-116
cgpGmo-S127	C/T	ref|NP_001158863.1| G1/S-specific cyclin-D1 [Salmo salar] gb|ACN10632.1| G1/S-specific cyclin-D1 [Salmo salar]	62	1e-10
cgpGmo-S205	A/C	No hits found	0	0
cgpGmo-S245a	A/G	No hits found	0	0
cgpGmo-S254	T/C	emb|CAG03227.1| unnamed protein product [Tetraodon nigroviridis]	177	1e-42
cgpGmo-S327	G/A	gb|ACO82017.1| aldolase B [Perca flavescens]	301	2e-81	Synonymous	-	-
cgpGmo-S377	A/T	No hits found	0	0
cgpGmo-S416a	G/A	ref|XP_707530.2| PREDICTED: hypothetical protein isoform 3 [Danio rerio]	79	5e-13
cgpGmo-S427	A/T	gb|ACO51946.1| Signal peptidase complex catalytic subunit SEC11A [Rana catesbeiana]	161	1e-37
cgpGmo-S443	T/C	No hits found	0	0
cgpGmo-S444	A/T	dbj|BAH14158.1| unnamed protein product [Homo sapiens]	94	2e-25
cgpGmo-S509	A/C	No hits found	0	0
cgpGmo-S548	T/C	gb|ACI66808.1| NADH dehydrogenase 1 alpha subcomplex subunit 6 [Salmo salar]	204	4e-51	Synonymous	-	-
cgpGmo-S580	C/G	ref|NP_001133850.1| Farnesyl pyrophosphate synthetase [Salmo salar] gb|ACI34015.1| Farnesyl pyrophosphate synthetase [Salmo salar]	173	2e-53
cgpGmo-S689	T/C	No hits found	0	0
cgpGmo-S691	C/T	No hits found	0	0
cgpGmo-S759	C/T	No hits found	0	0
cgpGmo-S820	T/G	No hits found	0	0
cgpGmo-S824	C/T	No hits found	0	0
cgpGmo-S827	C/T	No hits found	0	0
cgpGmo-S844	T/G	No hits found	0	0
cgpGmo-S877	T/C	No hits found	0	0
cgpGmo-S986	A/G	No hits found	0	0
cgpGmo-S1062	C/A	gb|AAK95130.1| ribosomal protein L6 [Ictalurus punctatus]	219	2e-71	Non-synonymous	P	Q
cgpGmo-S1082	G/A	No hits found	0	0
Gm0399_0241	T/A	No hits found	0	0
Gm0986_0621	C/A	No hits found	0	0
Gm0370_0380	T/G	gb|AAX29834.1| ribosomal protein L11 [synthetic construct]	272	1e-79	Synonymous	-	-
cgpGmo-S357	T/G	gb|ACH43811.1| putative ribosomal protein L8 [Taeniopygia guttata]	246	7e-83	Synonymous	-	-
cgpGmo-S1162	T/G	No hits found	0	0
cgpGmo-S1665	A/C	No hits found	0	0
cgpGmo-S1672	C/A	No hits found	0	0
cgpGmo-S1193	A/T	ref|NP_001134241.1| Replication factor C subunit 4 [Salmo salar] gb|ACI66752.1| Replication factor C subunit 4 [Salmo salar]	64	7e-16
cgpGmo-S1701	T/C	gb|AAI71459.1| Nedd8 activating enzyme E1 subunit 1 [Danio rerio]	108	6e-22
cgpGmo-S1226	G/A	ref|NP_001134445.1| DNA-binding protein RFXANK [Salmo salar] gb|ACI67554.1| DNA-binding protein RFXANK [Salmo salar]	268	3e-69
cgpGmo-S1242	T/A	No hits found	0	0
cgpGmo-S1250	G/A	gb|ACN10066.1| Diamine acetyltransferase 1 [Salmo salar] gb|ACN10217.1| Diamine acetyltransferase 1 [Salmo salar] gb|ACN12413.1| Diamine acetyltransferase 1 [Salmo salar] gb|ACN12572.1| Diamine acetyltransferase 1 [Salmo salar]	69	4e-10
cgpGmo-S1745	G/T	No hits found	0	0
cgpGmo-S1281	G/A	gb|ACL98122.1| coiled-coil-helix-coiled-coil-helix domain containing [Epinephelus coioides]	110	3e-22	Synonymous	-	-
cgpGmo-S1780	G/A	No hits found	0	0
cgpGmo-S1312	G/A	No hits found	0	0
cgpGmo-S1814	T/A	No hits found	0	0
cgpGmo-S1864	C/T	No hits found	0	0
cgpGmo-S1362	A/C	No hits found	0	0
cgpGmo-S1906	G/A	No hits found	0	0
cgpGmo-S1924	A/C	No hits found	0	0
cgpGmo-S1435	G/T	No hits found	0	0
cgpGmo-S1454	C/T	No hits found	0	0
cgpGmo-S2016	T/C	gb|ABU54826.1| glucosephosphate isomerase [Gambusia holbrooki]	180	1e-43
cgpGmo-S2069	A/C	No hits found	0	0
cgpGmo-S2070	G/T	No hits found	0	0
cgpGmo-S2081	T/A	ref|NP_001134759.1| Synaptosomal-associated protein 29 [Salmo salar] gb|ACH70783.1| synaptosomal-associated protein 29-like [Salmo salar] gb|ACI68738.1| Synaptosomal-associated protein 29 [Salmo salar] gb|ACN10234.1| Synaptosomal-associated protein 29 [Salmo salar] gb|ACN12589.1| Synaptosomal-associated protein 29 [Salmo salar]	252	3e-71
cgpGmo-S872a	C/T	No hits found	0	0
cgpGmo-S2106	G/A	No hits found	0	0
cgpGmo-S2126	C/A	gb|ACO08890.1| Leucine-rich repeat-containing protein 51 [Osmerus mordax]	216	9e-54
cgpGmo-S2138	A/T	No hits found	0	0
cgpGmo-S2156	G/T	ref|NP_001038415.1| hypothetical protein LOC561019 [Danio rerio] sp|Q0P3X8|CG059_DANRE RecName: Full=UPF0539 protein C7orf59 homolog gb|AAI22393.1| Si:dkey-159a18.7 [Danio rerio]	90	3e-16
cgpGmo-S1617	A/T	No hits found	0	0
cgpGmo-S1085b	T/C	No hits found	0	0
cgpGmo-S1634	G/A	emb|CAG10417.1| unnamed protein product [Tetraodon nigroviridis]	99	5e-37	Synonymous	-	-
cgpGmo-S2224	T/A	No hits found	0	0
cgpGmo-S158a	T/C	No hits found	0	0
cgpGmo-S204	C/T	No hits found	0	0
cgpGmo-S218	T/C	gb|ABF22459.1| mitochondrial ATP synthase F0 complex subunit c isoform 3 [Takifugu rubripes]	108	5e-28
cgpGmo-S18	T/C	No hits found	0	0
cgpGmo-S314	T/A	No hits found	0	0
cgpGmo-S338b	T/G	ref|NP_001158779.1| HIRA-interacting protein 3 [Salmo salar] gb|ACN10436.1| HIRA-interacting protein 3 [Salmo salar]	166	2e-39	Synonymous	-	-
cgpGmo-S350	A/C	No hits found	0	0
cgpGmo-S372a	C/A	No hits found	0	0
cgpGmo-S374	A/G	No hits found	0	0	Synonymous	-	-
cgpGmo-S2266	G/A	gb|AAH56771.1| Xab2 protein [Danio rerio]	65	1e-14
cgpGmo-S418	G/A	No hits found	0	0
cgpGmo-S31	C/T	gb|ABW24669.1| glutathione S-transferase [Paralichthys olivaceus]	135	1e-42
cgpGmo-S2242	G/T	No hits found	0	0
cgpGmo-S546	T/G	No hits found	0	0
cgpGmo-S575	G/A	ref|XP_001919897.1| PREDICTED: hypothetical protein [Danio rerio]	185	4e-55
cgpGmo-S686b	C/T	No hits found	0	0
cgpGmo-S693	A/G	No hits found	0	0
cgpGmo-S720	A/C	No hits found	0	0
cgpGmo-S764	T/A	No hits found	0	0
cgpGmo-S772	A/G	gb|AAH44397.1| Tcp1 protein [Danio rerio] gb|AAI64034.1| Tcp1 protein [Danio rerio]	205	8e-68
cgpGmo-S914	C/A	No hits found	0	0
cgpGmo-S954	A/C	No hits found	0	0
cgpGmo-S110	T/A	No hits found	0	0
cgpGmo-S980	C/T	No hits found	0	0
cgpGmo-S113	C/A	No hits found	0	0
cgpGmo-S1014b	A/T	ref|XP_001638227.1| predicted protein [Nematostella vectensis] gb|EDO46164.1| predicted protein [Nematostella vectensis]	76	6e-12
cgpGmo-S1025	G/A	gb|ACI34024.1| Fermitin family homolog 3 [Salmo salar]	55	5e-09
Gm1001_0189	T/G	gb|ACO82382.1| cathepsin B [Lutjanus argentimaculatus]	173	1e-41
cgpGmo-S1196a	T/C	emb|CAM16352.1| ATPase, H+ transporting, lysosomal accessory protein 1 [Danio rerio]	75	2e-22
cgpGmo-S197a	T/C	ref|XP_001337679.1| PREDICTED: similar to fatty acid desaturase domain family, member 6 [Danio rerio]	103	3e-20
cgpGmo-S1698	T/A	No hits found	0	0
cgpGmo-S1224	C/A	ref|XP_001337833.2| PREDICTED: im:7136778 [Danio rerio]	92	5e-17
cgpGmo-S1234	A/G	ref|NP_958887.1| nucleobindin 2b [Danio rerio] gb|AAH47852.1| Nucleobindin 2b [Danio rerio]	185	1e-97
cgpGmo-S1268	G/T	No hits found	0	0
cgpGmo-S1777	C/T	gb|ACO09742.1| Ribonuclease P/MRP protein subunit POP5 [Osmerus mordax]	154	5e-37	Synonymous	-	-
cgpGmo-S1784	T/A	No hits found	0	0
cgpGmo-S1310	G/T	No hits found	0	0
cgpGmo-S1840	A/T	gb|ACI67396.1| Adenosine deaminase [Salmo salar]	74	8e-17
cgpGmo-S1342	G/A	emb|CAG01803.1| unnamed protein product [Tetraodon nigroviridis]	89	8e-17	Synonymous	-	-
cgpGmo-S1846	T/C	No hits found	0	0
cgpGmo-S1365a	G/C	No hits found	0	0
cgpGmo-S1115	C/T	#N/A	#N/A	#N/A
cgpGmo-S1926	C/T	ref|NP_001002565.1| phosphatidylinositol glycan anchor biosynthesis, class H [Danio rerio] gb|AAH76235.1| Zgc:92758 [Danio rerio]	73	3e-11
cgpGmo-S1978	T/A	No hits found	0	0
cgpGmo-S2001	T/A	emb|CAF92199.1| unnamed protein product [Tetraodon nigroviridis]	121	1e-25
cgpGmo-S1461a	G/C	No hits found	0	0
cgpGmo-S1484	A/G	No hits found	0	0
cgpGmo-S2063	A/G	No hits found	0	0
cgpGmo-S2124	C/T	No hits found	0	0
cgpGmo-S967b	T/C	gb|ACO14512.1| 39S ribosomal protein L32, mitochondrial precursor [Esox lucius]	161	8e-38
cgpGmo-S2179	C/G	No hits found	0	0
cgpGmo-S2183	A/G	No hits found	0	0
cgpGmo-S1621	C/T	emb|CAG10183.1| unnamed protein product [Tetraodon nigroviridis]	113	3e-35
cgpGmo-S137	T/C	No hits found	0	0
cgpGmo-S143	A/C	No hits found	0	0
cgpGmo-S162	G/A	No hits found	0	0
cgpGmo-S2254	A/G	No hits found	0	0
cgpGmo-S189	G/A	No hits found	0	0
cgpGmo-S199	G/C	No hits found	0	0
cgpGmo-S201	G/A	gb|ACO09165.1| Glycine cleavage system H protein, mitochondrial precursor [Osmerus mordax]	77	2e-12
cgpGmo-S270	G/A	No hits found	0	0
cgpGmo-S408	A/G	emb|CAX14367.1| novel protein (zgc:163136) [Danio rerio]	195	1e-47
cgpGmo-S68	A/T	No hits found	0	0
cgpGmo-S549	C/G	No hits found	0	0
cgpGmo-S590	C/T	ref|NP_001092731.1| hypothetical protein LOC100093708 [Danio rerio] gb|AAI39874.1| Zgc:162641 protein [Danio rerio]	70	1e-16
cgpGmo-S83	G/A	No hits found	0	0
cgpGmo-S633	A/G	No hits found	0	0
cgpGmo-S666	A/C	No hits found	0	0
cgpGmo-S770	T/C	gb|ACQ58006.1| Adenosine deaminase-like protein [Anoplopoma fimbria]	148	7e-34
cgpGmo-S777	T/A	No hits found	0	0
cgpGmo-S787	C/A	No hits found	0	0
cgpGmo-S788	A/C	No hits found	0	0
cgpGmo-S833	G/C	No hits found	0	0
cgpGmo-S834	G/C	No hits found	0	0
cgpGmo-S848	A/T	ref|NP_001134683.1| CG024 protein [Salmo salar] gb|ACI68479.1| C7orf24 homolog [Salmo salar]	126	2e-27
cgpGmo-S857	G/A	No hits found	0	0
cgpGmo-S909	G/C	emb|CAG04416.1| unnamed protein product [Tetraodon nigroviridis]	72	8e-23
cgpGmo-S942	C/T	emb|CAF99055.1| unnamed protein product [Tetraodon nigroviridis]	151	1e-34
cgpGmo-S1007	G/T	gb|ACO07512.1| CutA homolog precursor [Oncorhynchus mykiss]	123	1e-49	Synonymous	-	-
cgpGmo-S1035	G/T	No hits found	0	0
cgpGmo-S1075	G/A	gb|ACQ58015.1| NipSnap homolog 1 [Anoplopoma fimbria]	231	5e-60	Synonymous	-	-
cgpGmo-S1738	G/A	No hits found	0	0
cgpGmo-S13b	C/A	No hits found	0	0
cgpGmo-S1209	T/G	ref|NP_001135187.1| NEDD8-activating enzyme E1 catalytic subunit [Salmo salar] gb|ACI33010.1| NEDD8-activating enzyme E1 catalytic subunit [Salmo salar]	72	2e-10
cgpGmo-S225b	C/T	sp|Q5TZA3|CN109_DANRE RecName: Full=UPF0694 transmembrane protein C14orf109 homolog emb|CAH69134.1| novel protein [Danio rerio]	89	2e-33
cgpGmo-S1217	A/C	gb|ACO13305.1| Nuclear protein 1 [Esox lucius]	106	3e-21
cgpGmo-S1218	A/C	ref|XP_001918848.1| PREDICTED: hypothetical protein [Danio rerio]	156	1e-39
cgpGmo-S1219b	A/T	gb|AAI55199.1| Pepd protein [Danio rerio]	231	5e-59
cgpGmo-S1241	G/T	No hits found	0	0
cgpGmo-S306a	A/C	No hits found	0	0
cgpGmo-S1733	C/A	No hits found	0	0
cgpGmo-S1255b	T/C	No hits found	0	0
cgpGmo-S1773	A/G	emb|CAM12934.1| novel protein [Danio rerio]	88	1e-15
cgpGmo-S1823	T/A	No hits found	0	0
cgpGmo-S1338	A/G	emb|CAG02702.1| unnamed protein product [Tetraodon nigroviridis]	117	2e-24
cgpGmo-S1914	A/G	No hits found	0	0
cgpGmo-S1936	A/T	No hits found	0	0
cgpGmo-S643b	A/C	No hits found	0	0
cgpGmo-S1981	A/T	No hits found	0	0
cgpGmo-S1998	A/T	No hits found	0	0
cgpGmo-S776b	C/T	No hits found	0	0
cgpGmo-S2034	C/T	No hits found	0	0
cgpGmo-S2065	A/G	No hits found	0	0
cgpGmo-S1552a	G/T	No hits found	0	0
cgpGmo-S2134	G/A	No hits found	0	0
cgpGmo-S2155	T/G	ref|NP_001038415.1| hypothetical protein LOC561019 [Danio rerio] sp|Q0P3X8|CG059_DANRE RecName: Full=UPF0539 protein C7orf59 homolog gb|AAI22393.1| Si:dkey-159a18.7 [Danio rerio]	172	4e-41
cgpGmo-S2160	C/T	gb|ACN11446.1| SYS1 homolog [Salmo salar]	224	2e-56
cgpGmo-S2187	C/G	No hits found	0	0
cgpGmo-S2202	A/T	No hits found	0	0
cgpGmo-S2215	T/C	No hits found	0	0
cgpGmo-S2219	A/G	No hits found	0	0
cgpGmo-S212	G/C	No hits found	0	0
cgpGmo-S1219c	T/G	gb|AAI55199.1| Pepd protein [Danio rerio]	231	5e-59	Synonymous	-	-
cgpGmo-S247	A/T	No hits found	0	0
cgpGmo-S249	G/A	gb|ACI67672.1| HD domain-containing protein 3 [Salmo salar]	142	3e-62	Synonymous	-	-
cgpGmo-S283	G/T	ref|XP_001345099.2| PREDICTED: novel protein similar to glutaminase (gls) [Danio rerio]	113	2e-23
cgpGmo-S294	C/T	No hits found	0	0
cgpGmo-S438	T/C	No hits found	0	0
cgpGmo-S525	G/A	emb|CAG01848.1| unnamed protein product [Tetraodon nigroviridis]	87	2e-15
cgpGmo-S77	T/C	No hits found	0	0
cgpGmo-S565	T/C	No hits found	0	0
cgpGmo-S566	A/G	No hits found	0	0
cgpGmo-S591	A/G	No hits found	0	0
cgpGmo-S618	C/G	No hits found	0	0
cgpGmo-S661a	T/G	No hits found	0	0
cgpGmo-S88b	T/C	emb|CAN88079.1| novel protein similar to vertebrate coenzyme Q5 homolog, methyltransferase (S. cerevisiae) (COQ5, zgc:92445) [Danio rerio]	144	5e-49
cgpGmo-S94	A/T	ref|NP_001140094.1| Pancreatic secretory trypsin inhibitor [Salmo salar] gb|ACM09634.1| Pancreatic secretory trypsin inhibitor [Salmo salar]	80	4e-13	Synonymous	-	-
cgpGmo-S869	C/T	No hits found	0	0
cgpGmo-S896	T/C	No hits found	0	0
cgpGmo-S968	G/A	No hits found	0	0
cgpGmo-S972	A/G	ref|XP_001919723.1| PREDICTED: similar to heterogeneous nuclear ribonucleoprotein U-like 1 [Danio rerio]	57	2e-06
cgpGmo-S977	C/A	No hits found	0	0
cgpGmo-S996	G/T	No hits found	0	0
cgpGmo-S1091	G/T	No hits found	0	0
cgpGmo-S1328	C/T	gb|ACI69598.1| Proteasome subunit beta type-3 [Salmo salar]	191	2e-49
cgpGmo-S1163	T/C	No hits found	0	0
cgpGmo-S1204	G/T	No hits found	0	0
cgpGmo-S248a	A/G	No hits found	0	0
cgpGmo-S1708	A/T	No hits found	0	0
cgpGmo-S311b	C/A	ref|NP_001012377.1| xin actin-binding repeat containing 1 [Danio rerio] sp|Q5PZ43|XIRP1_DANRE RecName: Full=Xin actin-binding repeat-containing protein 1; AltName: Full=Cardiomyopathy-associated protein 1 gb|AAV68693.1| Xin repeat-containing protein [Danio rerio] emb|CAQ15192.1| cardiomyopathy associated 1 [Danio rerio]	96	4e-18	Synonymous	-	-
cgpGmo-S1740	A/G	emb|CAG04147.1| unnamed protein product [Tetraodon nigroviridis]	51	1e-06
cgpGmo-S1762	G/T	No hits found	0	0
cgpGmo-S1769	C/T	No hits found	0	0
cgpGmo-S1287	C/A	No hits found	0	0
cgpGmo-S1339	G/C	emb|CAH93147.1| hypothetical protein [Pongo abelii]	93	2e-22
cgpGmo-S1872	A/G	emb|CAG09607.1| unnamed protein product [Tetraodon nigroviridis]	45	3e-07
cgpGmo-S1890	C/T	No hits found	0	0
cgpGmo-S1957	G/A	No hits found	0	0
cgpGmo-S1992	T/G	No hits found	0	0
cgpGmo-S1999	T/C	ref|NP_001134349.1| Mediator of RNA polymerase II transcription subunit 15 [Salmo salar] gb|ACI67173.1| Mediator of RNA polymerase II transcription subunit 15 [Salmo salar]	136	5e-30
cgpGmo-S1463b	C/T	No hits found	0	0
cgpGmo-S1469	A/C	No hits found	0	0
cgpGmo-S2018	A/G	No hits found	0	0
cgpGmo-S819b	T/C	No hits found	0	0
cgpGmo-S1528a	G/A	No hits found	0	0
cgpGmo-S2105	T/C	No hits found	0	0
cgpGmo-S2107	G/T	gb|ACO14448.1| Macrophage migration inhibitory factor [Esox lucius]	175	1e-41	Non-synonymous	A	E
cgpGmo-S2143	G/A	No hits found	0	0
cgpGmo-S997b	G/A	No hits found	0	0
cgpGmo-S2184	T/C	No hits found	0	0
cgpGmo-S2185	C/T	ref|XP_867540.1| PREDICTED: similar to UPF0139 protein CGI-140 isoform 2 [Canis familiaris]	87	2e-27
cgpGmo-S2191	T/C	No hits found	0	0
cgpGmo-S2200	A/G	No hits found	0	0
cgpGmo-S1131	C/G	gb|ACD62783.1| CXC chemokine [Psetta maxima]	60	1e-07
cgpGmo-S121	A/G	No hits found	0	0
cgpGmo-S213	A/C	No hits found	0	0
cgpGmo-S223	A/G	No hits found	0	0
cgpGmo-S258	C/T	gb|ACI68737.1| DnaJ homolog subfamily C member 8 [Salmo salar]	133	3e-35
cgpGmo-S329	C/T	No hits found	0	0
cgpGmo-S360	C/T	dbj|BAB69039.1| pentraxin [Cyprinus carpio]	155	7e-50	Non-synonymous	A	T
cgpGmo-S410	C/A	No hits found	0	0
cgpGmo-S466	A/G	No hits found	0	0
cgpGmo-S488	G/T	No hits found	0	0
cgpGmo-S521b	C/T	No hits found	0	0
cgpGmo-S529	T/C	No hits found	0	0
cgpGmo-S577	G/A	No hits found	0	0
cgpGmo-S606b	A/C	gb|ACI66462.1| Gamma-glutamyl hydrolase precursor [Salmo salar]	160	1e-47	Non-synonymous	Q	K
cgpGmo-S623	T/A	emb|CAE75863.1| cytochrome b5 [Coryphaenoides armatus]	92	6e-17
cgpGmo-S624	C/T	ref|XP_001474335.1| PREDICTED: hypothetical protein [Mus musculus] ref|XP_001472725.1| PREDICTED: hypothetical protein [Mus musculus] gb|EDL07937.1| mCG17287 [Mus musculus]	136	1e-35
cgpGmo-S696	G/T	emb|CAG09360.1| unnamed protein product [Tetraodon nigroviridis]	206	2e-51
cgpGmo-S91	A/T	No hits found	0	0
cgpGmo-S734	C/T	No hits found	0	0
cgpGmo-S768	T/C	No hits found	0	0
cgpGmo-S850	C/A	No hits found	0	0
cgpGmo-S2231	A/G	ref|NP_001134377.1| Exosome complex exonuclease RRP44 [Salmo salar] gb|ACI67260.1| Exosome complex exonuclease RRP44 [Salmo salar]	70	7e-10
cgpGmo-S891	C/T	No hits found	0	0
cgpGmo-S1017	T/G	No hits found	0	0
cgpGmo-S1022	A/T	No hits found	0	0
cgpGmo-S1048	C/T	No hits found	0	0
cgpGmo-S1055a	G/T	No hits found	0	0
cgpGmo-S1703	G/A	emb|CAG11305.1| unnamed protein product [Tetraodon nigroviridis]	182	4e-52	Synonymous	-	-
cgpGmo-S1720	A/G	No hits found	0	0
cgpGmo-S292b	C/T	No hits found	0	0
cgpGmo-S1735	C/T	gb|ACQ58391.1| Inositol oxygenase [Anoplopoma fimbria]	102	7e-20
cgpGmo-S1749	A/G	No hits found	0	0
cgpGmo-S1763	C/T	No hits found	0	0
cgpGmo-S1563	A/C	No hits found	0	0
cgpGmo-S1833	T/C	No hits found	0	0	Non-synonymous	V	A
cgpGmo-S1837	T/C	No hits found	0	0
cgpGmo-S1360a	G/A	No hits found	0	0
cgpGmo-S1889	T/C	No hits found	0	0
cgpGmo-S1902	A/T	No hits found	0	0
cgpGmo-S661b	C/T	No hits found	0	0	Synonymous	-	-
cgpGmo-S1430b	G/A	No hits found	0	0
cgpGmo-S1974	G/A	ref|XP_001065102.1| PREDICTED: similar to Eukaryotic translation initiation factor 4E type 3 (eIF4E type 3) (eIF-4E type 3) (mRNA cap-binding protein type 3) (Eukaryotic translation initiation factor 4E-like 3) (Eukaryotic translation initiation factor 4E homologous protein) (mR... [Rattus norvegicus]	114	1e-50
cgpGmo-S2015	C/T	No hits found	0	0
cgpGmo-S2041	G/A	No hits found	0	0
cgpGmo-S2083	A/G	gb|ACO09051.1| Epididymal secretory protein E1 precursor [Osmerus mordax] gb|ACO09258.1| Epididymal secretory protein E1 precursor [Osmerus mordax]	146	2e-33
cgpGmo-S2114	G/A	No hits found	0	0
cgpGmo-S220	C/T	No hits found	0	0
cgpGmo-S328	C/T	No hits found	0	0
cgpGmo-S348	C/G	No hits found	0	0
cgpGmo-S362	G/C	No hits found	0	0
cgpGmo-S479	A/G	No hits found	0	0
cgpGmo-S544	A/G	emb|CAG12368.1| unnamed protein product [Tetraodon nigroviridis]	126	9e-38	Synonymous	-	-
cgpGmo-S78	G/T	No hits found	0	0
cgpGmo-S552	T/C	No hits found	0	0
cgpGmo-S627	C/T	No hits found	0	0
cgpGmo-S630	G/A	No hits found	0	0
cgpGmo-S636	C/G	No hits found	0	0
cgpGmo-S643a	T/G	No hits found	0	0
cgpGmo-S668	T/C	No hits found	0	0
cgpGmo-S698	T/A	No hits found	0	0
cgpGmo-S701	T/C	No hits found	0	0
cgpGmo-S748	A/T	No hits found	0	0
cgpGmo-S756a	A/T	No hits found	0	0
cgpGmo-S773	T/G	emb|CAG07469.1| unnamed protein product [Tetraodon nigroviridis]	313	2e-83
cgpGmo-S861	T/C	No hits found	0	0
cgpGmo-S921	G/A	No hits found	0	0
cgpGmo-S951b	A/T	No hits found	0	0
cgpGmo-S998	C/T	No hits found	0	0
cgpGmo-S1009	A/C	No hits found	0	0
cgpGmo-S1836	G/A	No hits found	0	0
cgpGmo-S1294	C/T	ref|XP_002045675.1| GM19751 [Drosophila sechellia] gb|EDW55354.1| GM19751 [Drosophila sechellia]	79	6e-13
cgpGmo-S1188	A/G	No hits found	0	0
cgpGmo-S1202	T/G	ref|XP_418537.1| PREDICTED: similar to xylulokinase homolog [Gallus gallus]	109	4e-22
cgpGmo-S1706	T/G	No hits found	0	0
cgpGmo-S1239	T/G	No hits found	0	0
cgpGmo-S1761	T/A	No hits found	0	0
cgpGmo-S1808	G/A	No hits found	0	0
cgpGmo-S449b	G/A	No hits found	0	0
cgpGmo-S1843	G/A	No hits found	0	0
cgpGmo-S1887	A/T	No hits found	0	0
cgpGmo-S1393a	A/G	No hits found	0	0
cgpGmo-S1938	C/T	ref|NP_001003727.1| kelch repeat and BTB (POZ) domain containing 1 [Danio rerio] sp|Q6Q7X9|KLH31_DANRE RecName: Full=Kelch-like protein 31; AltName: Full=Kelch repeat and BTB domain-containing protein 1; AltName: Full=Kelch-like protein Klhl gb|AAS84610.1| kelch-like protein Klhl [Danio rerio] gb|AAI31860.1| Kelch-like 31 (Drosophila) [Danio rerio] emb|CAX14510.1| kelch repeat and BTB (POZ) domai…	63	8e-08
cgpGmo-S640b	T/C	No hits found	0	0
cgpGmo-S1417	T/G	No hits found	0	0
cgpGmo-S1979	T/A	ref|NP_001003465.1| hypothetical protein LOC445071 [Danio rerio] gb|AAH78388.1| Zgc:92417 [Danio rerio]	213	4e-53
cgpGmo-S1475	G/A	No hits found	0	0
cgpGmo-S1504	G/A	No hits found	0	0
cgpGmo-S2139	C/T	gb|ACI33259.1| Ornithine aminotransferase, mitochondrial precursor [Salmo salar]	132	2e-29
cgpGmo-S1572	C/A	No hits found	0	0
cgpGmo-S1579	T/C	No hits found	0	0
cgpGmo-S16a	G/A	No hits found	0	0
cgpGmo-S2222	C/A	No hits found	0	0
cgpGmo-S1123	C/T	gb|ACQ58420.1| 3-oxo-5-beta-steroid 4-dehydrogenase [Anoplopoma fimbria]	269	2e-70
cgpGmo-S129	A/G	No hits found	0	0
cgpGmo-S193	T/A	No hits found	0	0
cgpGmo-S251	G/A	gb|ACH44882.1| putative peroxiredoxin 6 [Taeniopygia guttata] gb|ACH44883.1| putative peroxiredoxin 6 [Taeniopygia guttata] gb|ACH44885.1| putative peroxiredoxin 6 [Taeniopygia guttata] gb|ACH46316.1| putative peroxiredoxin 6 [Taeniopygia guttata] gb|ACH46320.1| putative peroxiredoxin 6 [Taeniopygia guttata]	143	7e-55
cgpGmo-S271	T/G	No hits found	0	0
cgpGmo-S2263	C/T	No hits found	0	0
cgpGmo-S393	T/C	No hits found	0	0
cgpGmo-S431	T/C	ref|NP_001140074.1| Ubiquitin carboxyl-terminal hydrolase isozyme L3 [Salmo salar] gb|ACM09512.1| Ubiquitin carboxyl-terminal hydrolase isozyme L3 [Salmo salar]	145	8e-33
cgpGmo-S505	G/A	ref|NP_001134491.1| Centromere protein N [Salmo salar] gb|ACI67737.1| Centromere protein N [Salmo salar]	250	3e-64	Non-synonymous	A	T
cgpGmo-S537	T/G	No hits found	0	0
cgpGmo-S550	A/C	ref|XP_694702.1| PREDICTED: im:7155681 [Danio rerio]	127	4e-27
cgpGmo-S564	A/G	No hits found	0	0
cgpGmo-S581	T/A	gb|ACI67358.1| Inhibitor of growth protein 4 [Salmo salar] gb|ACI68685.1| Inhibitor of growth protein 4 [Salmo salar]	50	1e-10
cgpGmo-S582	C/T	No hits found	0	0
cgpGmo-S650b	T/A	No hits found	0	0
cgpGmo-S752a	T/C	No hits found	0	0
cgpGmo-S760	A/G	emb|CAG04056.1| unnamed protein product [Tetraodon nigroviridis]	172	4e-41	Synonymous	-	-
cgpGmo-S2281	A/T	No hits found	0	0
cgpGmo-S949a	C/T	gb|ACM08992.1| WD repeat-containing protein 82 [Salmo salar]	237	1e-61
cgpGmo-S965	C/T	emb|CAG00691.1| unnamed protein product [Tetraodon nigroviridis]	63	8e-14
cgpGmo-S1001	G/A	ref|NP_001158764.1| SET domain-containing protein 6 [Salmo salar] gb|ACN10351.1| SET domain-containing protein 6 [Salmo salar] gb|ACN12711.1| SET domain-containing protein 6 [Salmo salar]	237	3e-61	Synonymous	-	-
cgpGmo-S1013	A/C	No hits found	0	0
cgpGmo-S649b	C/T	gb|ACO09841.1| 40S ribosomal protein S16 [Osmerus mordax]	233	7e-63	Synonymous	-	-
cgpGmo-S158b	T/C	No hits found	0	0
cgpGmo-S1667	A/C	No hits found	0	0
cgpGmo-S1692	A/C	No hits found	0	0
cgpGmo-S1225	T/C	ref|NP_001136255.1| ornithine decarboxylase antizyme AZS [Oncorhynchus mykiss]	112	4e-23
cgpGmo-S1111	T/A	#N/A	#N/A	#N/A
cgpGmo-S1279	A/G	No hits found	0	0
cgpGmo-S1775	T/A	gb|ACQ58083.1| C18orf32 homolog [Anoplopoma fimbria]	77	9e-21
cgpGmo-S1297a	C/T	ref|NP_001003558.1| tubulin, alpha 8 like 3 [Danio rerio] gb|AAH78237.1| Tubulin, alpha 8 like 3 [Danio rerio] gb|AAI53581.1| Tubulin, alpha 8 like 3 [Danio rerio]	240	5e-82	Synonymous	-	-
cgpGmo-S416b	A/G	ref|XP_707530.2| PREDICTED: hypothetical protein isoform 3 [Danio rerio]	79	5e-13	Synonymous	-	-
cgpGmo-S1792	G/A	No hits found	0	0
cgpGmo-S1304a	G/A	No hits found	0	0
cgpGmo-S1820	G/A	No hits found	0	0
cgpGmo-S1399a	G/A	dbj|BAE28341.1| unnamed protein product [Mus musculus] gb|EDL13259.1| dolichyl-di-phosphooligosaccharide-protein glycotransferase, isoform CRA_c [Mus musculus]	104	2e-26
cgpGmo-S1935	T/C	No hits found	0	0
cgpGmo-S1441	A/G	gb|ACO14079.1| chibby homolog 1 [Esox lucius]	61	2e-22
cgpGmo-S2032	C/T	gb|ACQ58367.1| DNA-directed RNA polymerases I, II, and III subunit RPABC1 [Anoplopoma fimbria]	136	1e-48
cgpGmo-S854b	G/T	emb|CAG09263.1| unnamed protein product [Tetraodon nigroviridis]	383	1e-105
cgpGmo-S2089	C/T	sp|B5X5U9|LYM4A_SALSA RecName: Full=LYR motif-containing protein 4A gb|ACI66219.1| LYR motif-containing protein 4 [Salmo salar]	128	6e-28
cgpGmo-S2111	G/A	No hits found	0	0
cgpGmo-S2146	C/A	No hits found	0	0
cgpGmo-S173	T/A	gb|ACO08369.1| Cytochrome c oxidase polypeptide VIa, mitochondrial precursor [Oncorhynchus mykiss]	174	4e-42
cgpGmo-S233	G/T	No hits found	0	0
cgpGmo-S267	G/T	ref|XP_001478123.1| PREDICTED: similar to Rpl17 protein isoform 2 [Mus musculus]	199	5e-65	Synonymous	-	-
cgpGmo-S285	T/G	No hits found	0	0
cgpGmo-S298	G/T	No hits found	0	0
cgpGmo-S2264	C/T	emb|CAG00340.1| unnamed protein product [Tetraodon nigroviridis]	120	3e-30	Non-synonymous	V	M
cgpGmo-S306b	A/G	No hits found	0	0
cgpGmo-S2239	G/C	No hits found	0	0
cgpGmo-S361	G/A	ref|NP_991107.1| actinin alpha 3b [Danio rerio] gb|AAH65595.1| Actinin alpha 3b [Danio rerio]	335	8e-90
cgpGmo-S371	A/G	No hits found	0	0
cgpGmo-S62	A/C	No hits found	0	0
cgpGmo-S63	C/T	ref|NP_001002169.1| spermidine/spermine N1-acetyltransferase [Danio rerio] gb|AAH72720.1| Zgc:91957 [Danio rerio] gb|AAI63981.1| Zgc:91957 protein [Danio rerio]	92	1e-20
cgpGmo-S403	T/A	No hits found	0	0
cgpGmo-S409	G/T	emb|CAQ14980.1| novel protein similar to vertebrate frataxin (FXN, zgc:158218) [Danio rerio]	64	3e-08
cgpGmo-S429	C/T	No hits found	0	0
cgpGmo-S496	A/T	No hits found	0	0
cgpGmo-S514	T/C	No hits found	0	0
cgpGmo-S542	G/T	No hits found	0	0
cgpGmo-S601	A/T	No hits found	0	0
cgpGmo-S97	C/G	No hits found	0	0
cgpGmo-S774	A/G	gb|ACR43934.1| cathepsin L-like cysteine proteinase [Haliotis diversicolor supertexta]	145	6e-60	Synonymous	-	-
cgpGmo-S800	T/C	No hits found	0	0
cgpGmo-S2283	A/T	dbj|BAB14237.1| unnamed protein product [Homo sapiens]	149	2e-54
cgpGmo-S44	A/T	No hits found	0	0
cgpGmo-S943	C/T	No hits found	0	0
cgpGmo-S1028	C/T	No hits found	0	0
cgpGmo-S1038	G/T	No hits found	0	0
cgpGmo-S1071a	C/A	No hits found	0	0
cgpGmo-S1095	A/G	No hits found	0	0
Gm1205_0365	G/A	pir||S57854 myosin regulatory light chain 2 (clone YU63), brain - rat (fragment)	108	2e-40	Synonymous	-	-
cgpGmo-S1925	T/C	dbj|BAE45262.1| anserinase [Oreochromis niloticus]	257	2e-73
cgpGmo-S497	G/C	emb|CAJ01908.1| muscle creatine kinase [Sus scrofa]	103	1e-44	Synonymous	-	-
cgpGmo-S9b	C/T	gb|ACQ58390.1| Uroporphyrinogen-III synthase [Anoplopoma fimbria]	246	4e-69
cgpGmo-S1179	A/T	No hits found	0	0
cgpGmo-S1697	A/C	No hits found	0	0
cgpGmo-S1710	A/T	No hits found	0	0
cgpGmo-S1256a	C/A	gb|ACQ58726.1| Ubiquitin fusion degradation protein 1 homolog [Anoplopoma fimbria]	137	1e-30
cgpGmo-S1256b	T/C	gb|ACQ58726.1| Ubiquitin fusion degradation protein 1 homolog [Anoplopoma fimbria]	137	1e-30
cgpGmo-S1276a	T/G	gb|ACR33822.1| glutathione peroxidase 4b [Cyprinus carpio]	130	2e-28
cgpGmo-S1787	C/A	No hits found	0	0
cgpGmo-S1316	C/T	gb|ACM08600.1| C6orf64 homolog [Salmo salar]	115	9e-24	Synonymous	-	-
cgpGmo-S1845	G/A	No hits found	0	0
cgpGmo-S632a	A/G	No hits found	0	0
cgpGmo-S1942	C/T	No hits found	0	0
cgpGmo-S1425	G/T	No hits found	0	0
cgpGmo-S681a	T/C	No hits found	0	0
cgpGmo-S1990	T/C	No hits found	0	0
cgpGmo-S1995	G/C	No hits found	0	0
cgpGmo-S1503	C/T	ref|NP_001134848.1| YHR209W [Salmo salar] gb|ACI69133.1| YHR209W [Salmo salar]	91	7e-22
cgpGmo-S2172	C/T	No hits found	0	0
cgpGmo-S1018a	G/T	No hits found	0	0
cgpGmo-S336	G/A	No hits found	0	0
cgpGmo-S452	A/G	No hits found	0	0
cgpGmo-S455	A/T	No hits found	0	0
cgpGmo-S502	G/C	No hits found	0	0
cgpGmo-S561	A/G	No hits found	0	0
cgpGmo-S26	T/C	No hits found	0	0
cgpGmo-S631	A/G	gb|ACN10932.1| Transcription initiation factor IIF subunit beta [Salmo salar]	180	1e-43
cgpGmo-S634	G/A	emb|CAG04558.1| unnamed protein product [Tetraodon nigroviridis]	103	3e-20	Non-synonymous	S	N
cgpGmo-S727	G/A	gb|ABV91589.1| intestinal fatty acid-binding protein [Paralichthys olivaceus]	238	3e-61	Non-synonymous	V	I
cgpGmo-S868	T/C	No hits found	0	0
cgpGmo-S938	G/A	sp|P81601|ADHL_GADMO RecName: Full=Alcohol dehydrogenase class-3 chain L; AltName: Full=Alcohol dehydrogenase class-III chain L; AltName: Full=S-(hydroxymethyl)glutathione dehydrogenase; AltName: Full=Glutathione-dependent formaldehyde dehydrogenase; Short=GSH-FDH; Short=FALDH; Short=FDH	191	3e-73	Synonymous	-	-
cgpGmo-S988	A/G	No hits found	0	0
cgpGmo-S1066	C/T	gb|ACQ58022.1| 26S proteasome non-ATPase regulatory subunit 6 [Anoplopoma fimbria]	270	5e-72
cgpGmo-S1094	T/G	No hits found	0	0
cgpGmo-S1106	G/A	gb|ACO13026.1| Thioredoxin-like protein 4A [Lepeophtheirus salmonis]	170	3e-61	Synonymous	-	-
cgpGmo-S879	C/A	gb|ACQ58463.1| Transmembrane 4 L6 family member 4 [Anoplopoma fimbria]	54	7e-11
cgpGmo-S126a	G/A	ref|NP_958863.1| chaperonin containing TCP1, subunit 2 (beta) [Danio rerio] gb|AAH59558.1| Chaperonin containing TCP1, subunit 2 (beta) [Danio rerio]	105	4e-42
cgpGmo-S245b	G/A	No hits found	0	0
cgpGmo-S1825	C/A	No hits found	0	0
cgpGmo-S1842	A/T	No hits found	0	0
cgpGmo-S535a	C/T	No hits found	0	0
cgpGmo-S1869	A/T	No hits found	0	0
cgpGmo-S1904	C/G	No hits found	0	0
cgpGmo-S692b	G/A	gb|AAI52263.1| Zgc:92006 protein [Danio rerio]	159	3e-45	Synonymous	-	-
cgpGmo-S752b	G/C	No hits found	0	0
cgpGmo-S2026	T/A	No hits found	0	0
cgpGmo-S2059	A/G	gb|AAT68092.1| GTP binding protein NGB [Danio rerio]	92	1e-20
cgpGmo-S2077	A/G	No hits found	0	0
cgpGmo-S1596a	A/G	No hits found	0	0
cgpGmo-S209	T/G	No hits found	0	0
cgpGmo-S227	G/A	No hits found	0	0
cgpGmo-S55	G/A	emb|CAL18269.1| goose-type lysozyme 1 [Gadus morhua]	254	8e-74	Synonymous	-	-
cgpGmo-S331b	C/T	No hits found	0	0
cgpGmo-S341	T/G	No hits found	0	0
cgpGmo-S462	G/T	No hits found	0	0
cgpGmo-S562	A/G	No hits found	0	0
cgpGmo-S616	A/G	No hits found	0	0
cgpGmo-S665	T/A	No hits found	0	0
cgpGmo-S679	G/A	No hits found	0	0
cgpGmo-S719	A/G	No hits found	0	0
cgpGmo-S92	A/T	No hits found	0	0
cgpGmo-S740	G/A	No hits found	0	0
cgpGmo-S874	A/G	ref|NP_956429.2| serum amyloid A-like 1 [Danio rerio] sp|Q803M5|SAAL1_DANRE RecName: Full=Protein saal1	97	2e-18	Synonymous	-	-
cgpGmo-S930	G/T	No hits found	0	0
cgpGmo-S990	A/C	No hits found	0	0
cgpGmo-S1041	C/G	ref|NP_956861.1| peroxisomal short-chain alcohol dehydrogenase [Danio rerio] gb|AAH56583.1| Zgc:65987 [Danio rerio]	282	2e-74
cgpGmo-S1063	T/A	No hits found	0	0
cgpGmo-S1090	G/A	gb|ACO57607.1| triose phosphate isomerase [Gillichthys seta]	59	1e-08
cgpGmo-S119a	T/G	No hits found	0	0
cgpGmo-S1221a	G/A	gb|AAI55275.1| Coiled-coil domain containing 43 [Danio rerio]	71	9e-24
cgpGmo-S1742	T/C	ref|XP_001918854.1| PREDICTED: hypothetical protein [Danio rerio]	140	1e-55	Non-synonymous	V	A
cgpGmo-S1743	G/C	No hits found	0	0
cgpGmo-S1344	T/C	No hits found	0	0
cgpGmo-S1898	G/T	No hits found	0	0
cgpGmo-S1401	G/A	No hits found	0	0
cgpGmo-S1965	T/G	gb|EDL87331.1| ADP-ribosylation factor-like 2 binding protein, isoform CRA_b [Rattus norvegicus] gb|EDL87332.1| ADP-ribosylation factor-like 2 binding protein, isoform CRA_b [Rattus norvegicus]	77	5e-25
cgpGmo-S1968	A/G	gb|ACQ58576.1| FAM60A [Anoplopoma fimbria]	242	3e-62	Synonymous	-	-
cgpGmo-S1553a	A/G	No hits found	0	0
cgpGmo-S2218	C/A	gb|ACQ58093.1| Cystatin-B [Anoplopoma fimbria]	140	9e-32	Synonymous	-	-
cgpGmo-S2223	G/C	No hits found	0	0
cgpGmo-S2234	T/C	ref|XP_001507484.1| PREDICTED: similar to isocitrate dehydrogenase 2 (NADP+), mitochondrial [Ornithorhynchus anatinus]	147	3e-59
cgpGmo-S52	A/T	No hits found	0	0
cgpGmo-S256	A/C	No hits found	0	0
cgpGmo-S453	C/A	No hits found	0	0
cgpGmo-S557	C/A	No hits found	0	0
cgpGmo-S572	T/C	ref|XP_002120316.1| PREDICTED: similar to ubiquinol-cytochrome c reductase, Rieske iron-sulfur polypeptide 1 [Ciona intestinalis]	81	2e-20	Synonymous	-	-
cgpGmo-S703	T/A	ref|NP_956681.1| hypothetical protein LOC393358 [Danio rerio] sp|Q7T316|U513_DANRE RecName: Full=UPF0513 transmembrane protein gb|AAH53293.1| Zgc:64166 [Danio rerio]	137	3e-38
cgpGmo-S716	C/T	ref|XP_002117054.1| conserved hypothetical protein [Trichoplax adhaerens] gb|EDV20360.1| conserved hypothetical protein [Trichoplax adhaerens]	57	1e-16
cgpGmo-S904	G/A	gb|ACI68813.1| UPF0527 membrane protein [Salmo salar]	118	6e-53
cgpGmo-S932b	C/T	ref|XP_709654.1| PREDICTED: M-phase phosphoprotein 10 (U3 small nucleolar ribonucleoprotein) isoform 2 [Danio rerio]	228	1e-103	Synonymous	-	-
cgpGmo-S967a	G/T	gb|ACO14512.1| 39S ribosomal protein L32, mitochondrial precursor [Esox lucius]	161	8e-38
cgpGmo-S1003	C/T	gb|ACI66332.1| Pre-mRNA branch site protein p14 [Salmo salar] gb|ACI67956.1| Pre-mRNA branch site protein p14 [Salmo salar] gb|ACI68095.1| Pre-mRNA branch site protein p14 [Salmo salar] gb|ACI69587.1| Pre-mRNA branch site protein p14 [Salmo salar] gb|ACI69793.1| Pre-mRNA branch site protein p14 [Salmo salar] gb|ACO14364.1| Pre-mRNA branch site protein p14 [Esox lucius]	81	1e-35
cgpGmo-S1018b	G/T	No hits found	0	0
cgpGmo-S1077b	C/A	gb|AAI22336.1| LOC563048 protein [Danio rerio]	114	7e-32	Synonymous	-	-
cgpGmo-S1766	C/T	gb|ACQ59033.1| Lipocalin precursor [Anoplopoma fimbria]	85	9e-30
cgpGmo-S1258a	C/G	No hits found	0	0
cgpGmo-S1272	T/G	No hits found	0	0
cgpGmo-S1296	G/C	No hits found	0	0
cgpGmo-S1799	T/A	No hits found	0	0
cgpGmo-S434b	A/T	No hits found	0	0
cgpGmo-S1340	C/A	ref|NP_001134033.1| COP9 signalosome complex subunit 3 [Salmo salar] gb|ACI34350.1| COP9 signalosome complex subunit 3 [Salmo salar]	154	2e-35
cgpGmo-S1859	G/A	No hits found	0	0
cgpGmo-S1893	T/G	No hits found	0	0	Synonymous	-	-
cgpGmo-S1385a	T/C	No hits found	0	0
cgpGmo-S1905	A/C	ref|NP_001140106.1| Splicing factor 3B subunit 5 [Salmo salar] ref|NP_001158689.1| Splicing factor 3B subunit 5 [Oncorhynchus mykiss] gb|ACM09742.1| Splicing factor 3B subunit 5 [Salmo salar] gb|ACO07763.1| Splicing factor 3B subunit 5 [Oncorhynchus mykiss] gb|ACO08792.1| Splicing factor 3B subunit 5 [Oncorhynchus mykiss] gb|ACO13729.1| Splicing factor 3B subunit 5 [Esox lucius]	103	6e-30
cgpGmo-S2005	T/C	No hits found	0	0
cgpGmo-S1465	T/G	No hits found	0	0
cgpGmo-S1506	T/G	No hits found	0	0
cgpGmo-S2175	A/T	No hits found	0	0
cgpGmo-S149	T/G	ref|NP_001107919.2| poly (ADP-ribose) polymerase family, member 14-like [Danio rerio] emb|CAQ14204.1| novel protein similar to vertebrate poly (ADP-ribose) polymerase family, member 14 (PARP14,zgc:113527) [Danio rerio]	145	4e-33
cgpGmo-S154	G/C	No hits found	0	0
cgpGmo-S49	G/A	gb|ACO09544.1| Mid1-interacting protein 1 [Osmerus mordax]	90	1e-20
cgpGmo-S543	T/C	No hits found	0	0
cgpGmo-S584	A/G	ref|NP_001133317.1| UDP-N-acetylglucosamine--dolichyl-phosphate N-acetylglucosaminephosphotransferase [Salmo salar] gb|ACI33019.1| UDP-N-acetylglucosamine--dolichyl-phosphate N-acetylglucosaminephosphotransferase [Salmo salar]	106	6e-30
cgpGmo-S600	T/G	No hits found	0	0
cgpGmo-S617	T/C	No hits found	0	0
cgpGmo-S646	C/T	No hits found	0	0
cgpGmo-S799	A/G	No hits found	0	0
cgpGmo-S1491b	C/T	No hits found	0	0
cgpGmo-S20	T/A	ref|NP_998155.1| eukaryotic translation initiation factor 3, subunit 2 beta [Danio rerio] sp|Q7ZV55|EIF3I_DANRE RecName: Full=Eukaryotic translation initiation factor 3 subunit I; Short=eIF3i; AltName: Full=Eukaryotic translation initiation factor 3 subunit 2; AltName: Full=eIF-3-beta; AltName: Full=eIF3 p36 gb|AAH45995.1| Eukaryotic translation initiation factor 3, subunit 2 beta [Danio rerio] g…	286	2e-75	Synonymous	-	-
cgpGmo-S99	A/G	No hits found	0	0
cgpGmo-S1034	G/A	emb|CAC27524.1| glycoprotein GP36b [Platichthys flesus]	54	3e-12
cgpGmo-S1098	T/C	ref|XP_544812.2| PREDICTED: similar to Ribose-phosphate pyrophosphokinase I (Phosphoribosyl pyrophosphate synthetase I) (PRS-I) [Canis familiaris]	103	7e-36	Synonymous	-	-
cgpGmo-S1212	G/T	No hits found	0	0
cgpGmo-S1332	A/C	No hits found	0	0
cgpGmo-S1424b	A/G	emb|CAF90796.1| unnamed protein product [Tetraodon nigroviridis]	56	3e-06
cgpGmo-S1985	C/T	No hits found	0	0
cgpGmo-S2153	G/A	No hits found	0	0
cgpGmo-S207	C/T	No hits found	0	0
cgpGmo-S61	A/G	emb|CAG10456.1| unnamed protein product [Tetraodon nigroviridis]	252	4e-65	Non-synonymous	L	P
cgpGmo-S607	A/T	No hits found	0	0
cgpGmo-S771	G/T	emb|CAG01295.1| unnamed protein product [Tetraodon nigroviridis]	72	5e-11
cgpGmo-S1032	G/A	No hits found	0	0
cgpGmo-S1078	G/A	emb|CAK10775.1| novel sulfotransferase family protein [Danio rerio]	108	3e-52
cgpGmo-S1084	A/G	ref|XP_001966094.1| GF19499 [Drosophila ananassae] gb|EDV38503.1| GF19499 [Drosophila ananassae]	60	9e-20
cgpGmo-S1232	C/T	No hits found	0	0
cgpGmo-S1284	T/C	No hits found	0	0
cgpGmo-S1929	A/G	No hits found	0	0
cgpGmo-S1972	A/T	No hits found	0	0
cgpGmo-S1452	G/A	gb|ACO08899.1| Creatine kinase, testis isozyme [Osmerus mordax]	317	4e-89	Synonymous	-	-
cgpGmo-S315	A/C	No hits found	0	0
cgpGmo-S330	A/T	No hits found	0	0
cgpGmo-S366	C/A	No hits found	0	0
cgpGmo-S404a	T/G	No hits found	0	0
cgpGmo-S692a	G/C	gb|AAI52263.1| Zgc:92006 protein [Danio rerio]	159	3e-45	Synonymous	-	-
cgpGmo-S947	A/G	No hits found	0	0
cgpGmo-S963	G/A	ref|NP_001118183.1| cathepsin D [Oncorhynchus mykiss] gb|AAC60301.1| cathepsin D [Oncorhynchus mykiss]	145	2e-55
cgpGmo-S1070	T/C	No hits found	0	0
cgpGmo-S1231	G/T	No hits found	0	0
cgpGmo-S1370	T/C	emb|CAG07690.1| unnamed protein product [Tetraodon nigroviridis]	233	4e-59	Synonymous	-	-
cgpGmo-S2086	T/C	No hits found	0	0
cgpGmo-S159	T/A	ref|NP_956436.1| sorting and assembly machinery component 50 homolog [Danio rerio] sp|Q803G5|SAM5A_DANRE RecName: Full=Sorting and assembly machinery component 50 homolog A gb|AAH44493.1| Sorting and assembly machinery component 50 homolog (S. cerevisiae) [Danio rerio] gb|AAI65595.1| Samm50 protein [Danio rerio]	118	2e-24
cgpGmo-S1696	T/G	No hits found	0	0
cgpGmo-S1962	G/T	No hits found	0	0
cgpGmo-S196	A/C	No hits found	0	0
cgpGmo-S676	A/T	No hits found	0	0
cgpGmo-S1578	A/G	emb|CAG10849.1| unnamed protein product [Tetraodon nigroviridis]	217	7e-57
cgpGmo-S553	T/C	No hits found	0	0
cgpGmo-S864	A/G	No hits found	0	0
cgpGmo-S2232	A/T	ref|NP_001133479.1| Glyoxylate reductase [Salmo salar] gb|ACI33319.1| Glyoxylate reductase [Salmo salar]	64	9e-17
cgpGmo-S1771	A/G	emb|CAG10668.1| unnamed protein product [Tetraodon nigroviridis]	190	1e-46
cgpGmo-S1896	A/T	No hits found	0	0
cgpGmo-S342	A/G	No hits found	0	0
cgpGmo-S272	A/G	No hits found	0	0
cgpGmo-S841	A/G	No hits found	0	0
cgpGmo-S111a	A/T	gb|ACO14383.1| Caspase-1 precursor [Esox lucius]	82	5e-14	Non-synonymous	I	N
cgpGmo-S111b	G/T	gb|ACO14383.1| Caspase-1 precursor [Esox lucius]	82	5e-14	Non-synonymous	A	E
cgpGmo-S1835	G/A	No hits found	0	0
cgpGmo-S45	G/C	No hits found	0	0
