# Supplementary material for: Development of a SNP resource and a genetic linkage map for Atlantic cod (Gadus morhua)
Source: BMC Genomics. 2010 Mar 22;11:191. doi: 10.1186/1471-2164-11-191 (PMC2846918; doi:10.1186/1471-2164-11-191)
Supplement: Additional file 2 — Properties of selected SNPs for which a functional assay was developed. This includes SNP accession numbers, observed and expected heterozygosity, minor allele frequency, tests for departure from HWE and Mendelian segregation. [file 1471-2164-11-191-S2.XLS]

## Sheet: Sheet1
				Observed (Ho) and expected (He) heterozygosity and observed minor allele frequency (MAF) for SNPs. Data based values averaged across 4 Canadian pop: NB_YC1 (Cape Sable), NB_YC2 (George Bank), NL_YC3 (Smith Sounds), NL_YC2 (Bay Bulls)			Results of test for departure from HWE at a significance cutoff of P<=0.05 in 4 Canadian populations. Populations which were not in HWE for that SNP are indicated	Test for Mendelian segregation of SNPs in 2 family crosses. X2 values are given for 90 or 91 progeny for families B87 and B33 respectively. Indicators of significance are generated by JoinMap ® 4, with a significance of **** being equivalent to P<=0.005. SNPs in this category were screened out prior to generating linkage groups. N/A indicates that that SNP was not informaive in that cross, or was…
SNP Name	Submitted to GenBank	Accession No.	Substitution	Ho	He	MAF	Populations not in HWE	Family B87		Family B33
								X2	Significance	X2	Significance
cgpGmo-S807	yes	131570665	T/C	0.129032	0.139207	0.0752688		7.51	***	3.18	*
cgpGmo-S1680	no	#N/A	A/G	0	0	0		#N/A	#N/A	#N/A	#N/A
cgpGmo-S2261	yes	131571881	C/T	1	0.5	0.5	NBYC1,NBYC2,NLYC2,NLYC3	90	*******	91	*******
cgpGmo-S2272	yes	131571886	T/A	1	0.5	0.5	NBYC1,NBYC2,NLYC2,NLYC3	90	*******	91	*******
cgpGmo-S2029	yes	131570303	G/T	0.0430108	0.0411608	0.0215054		#N/A	#N/A	#N/A	#N/A
cgpGmo-S232b	yes	131571311	C/G	0.408602	0.437045	0.322581		1.8	-	2.47	-
cgpGmo-S232a	yes	131571257	G/A	0.376344	0.398023	0.274194		0.18	-	0.01	-
cgpGmo-S1925	yes	131571375	T/C	0.505376	0.466701	0.370968		0.01	-	3.18	*
cgpGmo-S2279	yes	131570606	G/A	0.182796	0.183432	0.102151		1.11	-	#N/A	#N/A
cgpGmo-S495	yes	131570607	T/A	0.129032	0.120708	0.0645161		#N/A	#N/A	1.86	-
cgpGmo-S177a	yes	131570493	A/T	0.150538	0.139207	0.0752688		#N/A	#N/A	#N/A	#N/A
cgpGmo-S177b	no	#N/A	C/A	0	0	0		#N/A	#N/A	#N/A	#N/A
cgpGmo-S1328	yes	131571314	C/T	0.462366	0.407504	0.284946		0.55	-	0.1	-
cgpGmo-S1301	yes	131571774	G/T	0.311828	0.407504	0.284946		0.4	-	#N/A	#N/A
cgpGmo-S420	yes	131570368	G/A	0.107527	0.101746	0.0537634		#N/A	#N/A	#N/A	#N/A
cgpGmo-S1305	no	#N/A	G/A	0	0	0		#N/A	#N/A	#N/A	#N/A
cgpGmo-S1379	yes	131571040	A/G	0.344086	0.312175	0.193548		0.1	-	#N/A	#N/A
cgpGmo-S1939	yes	131570292	G/A	0.0322581	0.0317378	0.016129		#N/A	#N/A	#N/A	#N/A
cgpGmo-S1760	yes	131571706	T/C	0.354839	0.440802	0.327957		12.84	******	0.19	-
cgpGmo-S1836	yes	131571387	G/A	0.483871	0.433171	0.317204		0.38	-	2.41	-
cgpGmo-S1766	yes	131571555	C/T	0.537634	0.498555	0.473118		7.02	***	0.01	-
cgpGmo-S1540	yes	131571332	C/T	0.354839	0.355475	0.231183		#N/A	#N/A	#N/A	#N/A
cgpGmo-S1986	yes	131571912	A/T	1	0.5	0.5	NBYC1,NBYC2,NLYC2,NLYC3	89	*******	91	*******
cgpGmo-S1294	yes	131570991	C/T	0.483871	0.5	0.5	NLYC3	0.91	-	#N/A	#N/A
cgpGmo-S694	yes	131570511	A/G	0.333333	0.407504	0.284946		#N/A	#N/A	#N/A	#N/A
cgpGmo-S1270	no	#N/A	G/A	0	0	0		#N/A	#N/A	#N/A	#N/A
cgpGmo-S1738	yes	131571070	G/A	0.451613	0.437045	0.322581		2.53	-	#N/A	#N/A
cgpGmo-S879	yes	131571147	C/A	0.516129	0.498555	0.473118		1.11	-	#N/A	#N/A
cgpGmo-S1274	yes	131571062	C/T	0.225806	0.3342	0.22043	NBYC1,NBYC2	0.55	-	0.1	-
cgpGmo-S2265	yes	131571882	G/C	1	0.5	0.5	NBYC1,NBYC2,NLYC2,NLYC3	#N/A	#N/A	#N/A	#N/A
cgpGmo-S79	yes	131570920	A/G	0.408602	0.456006	0.365591	NLYC2	#N/A	#N/A	1.68	-
cgpGmo-S357	yes	131571417	T/G	0.430108	0.457856	0.354839		2.18	-	2.47	-
cgpGmo-S2247	yes	131571877	G/A	1	0.5	0.5	NBYC1,NBYC2,NLYC2,NLYC3	#N/A	#N/A	#N/A	#N/A
cgpGmo-S733	no	#N/A	T/C	0	0	0		#N/A	#N/A	#N/A	#N/A
cgpGmo-S2274	yes	131571890	C/A	0.978495	0.478726	0.489247	NBYC1,NBYC2,NLYC2,NLYC3	#N/A	#N/A	#N/A	#N/A
cgpGmo-S1875	no	#N/A	A/G	0	0	0		#N/A	#N/A	#N/A	#N/A
cgpGmo-S2275	yes	131571891	G/A	1	0.5	0.5	NBYC1,NBYC2,NLYC2,NLYC3	#N/A	#N/A	#N/A	#N/A
cgpGmo-S1730	yes	131571048	T/G	0.365591	0.361198	0.236559		#N/A	#N/A	1.33	-
cgpGmo-S649b	yes	131571168	C/T	0.494624	0.420858	0.301075		#N/A	#N/A	0.54	-
cgpGmo-S649a	yes	131571323	C/T	0.387097	0.337611	0.215054		2.18	-	0.54	-
cgpGmo-S105	yes	131571141	A/G	0.247312	0.248179	0.145161		4.44	**	1.86	-
cgpGmo-S262a	yes	131571865	C/T	1	0.5	0.5	NBYC1,NBYC2,NLYC2,NLYC3	#N/A	#N/A	#N/A	#N/A
cgpGmo-S262b	no	#N/A	T/A	0	0	0		#N/A	#N/A	#N/A	#N/A
cgpGmo-S41	yes	131570474	C/T	0.354839	0.276622	0.177419		#N/A	#N/A	#N/A	#N/A
cgpGmo-S497	yes	131571316	G/C	0.505376	0.454677	0.349462		#N/A	#N/A	4.85	**
cgpGmo-S1519	yes	131571598	T/C	0.322581	0.393109	0.268817		0.55	-	0.89	-
cgpGmo-S1643	yes	131570915	G/T	0.215054	0.349636	0.225806		0.01	-	1.09	-
cgpGmo-S1644	yes	131570926	T/C	0.215054	0.393109	0.268817		0.01	-	1.68	-
cgpGmo-S123a	no	#N/A	A/G	0	0	0		#N/A	#N/A	#N/A	#N/A
cgpGmo-S1645	yes	131570335	A/G	0.0537634	0.0517401	0.0268817		#N/A	#N/A	#N/A	#N/A
cgpGmo-S1646	yes	131570846	C/A	0.301075	0.277489	0.172043		#N/A	#N/A	0.54	-
cgpGmo-S1647	yes	131571035	A/C	0.376344	0.42635	0.317204		6.42	**	#N/A	#N/A
cgpGmo-S126a	yes	131571648	G/A	0.516129	0.483293	0.408602		1.6	-	1.09	-
cgpGmo-S1648	no	#N/A	A/C	0	0	0		#N/A	#N/A	#N/A	#N/A
cgpGmo-S1649	yes	131570903	A/C	0.397849	0.398023	0.274194		0.04	-	#N/A	#N/A
cgpGmo-S1162	yes	131571307	T/G	0.430108	0.393109	0.268817		#N/A	#N/A	#N/A	#N/A
cgpGmo-S1650	yes	131571498	C/T	0.387097	0.437045	0.322581		0.4	-	0.19	-
cgpGmo-S1163	yes	131571542	T/C	0.462366	0.47202	0.38172		0.01	-	1.33	-
cgpGmo-S1651	yes	131570347	G/A	0.0860215	0.0823217	0.0430108		#N/A	#N/A	#N/A	#N/A
cgpGmo-S1164	no	#N/A	G/A	0	0	0		#N/A	#N/A	#N/A	#N/A
cgpGmo-S9b	yes	131571301	C/T	0.505376	0.488785	0.478495		0.01	-	#N/A	#N/A
cgpGmo-S1652	yes	131570701	C/A	0.172043	0.157244	0.0860215		0.28	-	#N/A	#N/A
cgpGmo-S1653	yes	131570674	G/T	0.204301	0.248179	0.145161		0.1	-	#N/A	#N/A
cgpGmo-S1166	yes	131570419	A/T	0.139785	0.200312	0.112903		#N/A	#N/A	#N/A	#N/A
cgpGmo-S1167	yes	131570602	C/T	0.376344	0.416522	0.295699		#N/A	#N/A	#N/A	#N/A
cgpGmo-S1654	yes	131570537	T/C	0.139785	0.148283	0.0806452		0.28	-	#N/A	#N/A
cgpGmo-S13b	yes	131571457	C/A	0.451613	0.457856	0.354839		0.01	-	0.54	-
cgpGmo-S1655	yes	131571106	A/T	0.215054	0.224766	0.129032		3.97	-	0.1	-
cgpGmo-S1656	yes	131570927	A/G	0.387097	0.382934	0.258065		#N/A	#N/A	1.86	-
cgpGmo-S1657	yes	131570693	T/G	0.215054	0.208579	0.11828		0.55	-	#N/A	#N/A
cgpGmo-S1658	yes	131570731	T/A	0.225806	0.305527	0.188172		#N/A	#N/A	3.18	*
cgpGmo-S1659	yes	131571757	A/T	0.419355	0.447971	0.33871		#N/A	#N/A	1.86	-
cgpGmo-S1169	yes	131570843	C/T	0.376344	0.418488	0.306452		0.1	-	#N/A	#N/A
cgpGmo-S1660	yes	131570296	G/A	0.0752688	0.0724361	0.0376344		#N/A	#N/A	#N/A	#N/A
cgpGmo-S1170	no	#N/A	G/T	0	0	0		#N/A	#N/A	#N/A	#N/A
cgpGmo-S1661	no	#N/A	A/G	0	0	0		#N/A	#N/A	#N/A	#N/A
cgpGmo-S1662	yes	131570572	C/T	0.129032	0.157244	0.0860215		0.4	-	#N/A	#N/A
cgpGmo-S1171	no	#N/A	G/A	0	0	0		#N/A	#N/A	#N/A	#N/A
cgpGmo-S1663	yes	131570408	G/A	0.139785	0.148283	0.0806452		#N/A	#N/A	#N/A	#N/A
cgpGmo-S1664	yes	131571075	G/T	0.322581	0.393109	0.268817	NLYC2	0.18	-	#N/A	#N/A
cgpGmo-S1665	yes	131571658	A/C	0.430108	0.49023	0.430108		10.8	****	#N/A	#N/A
cgpGmo-S1172	yes	131571151	C/T	0.408602	0.412071	0.290323		6.4	**	#N/A	#N/A
cgpGmo-S153a	yes	131570922	A/T	0.365591	0.325124	0.204301		0.04	-	#N/A	#N/A
cgpGmo-S1666	yes	131571408	G/C	0.397849	0.499769	0.489247		1.2	-	0.1	-
cgpGmo-S158b	yes	131571698	T/C	0.494624	0.495317	0.451613	NBYC1	0.28	-	0.1	-
cgpGmo-S1175	no	#N/A	T/G	0	0	0		#N/A	#N/A	#N/A	#N/A
cgpGmo-S1176	no	#N/A	A/G	0	0	0		#N/A	#N/A	#N/A	#N/A
cgpGmo-S1667	yes	131571479	A/C	0.494624	0.474506	0.387097		2.53	-	0.1	-
cgpGmo-S1668	yes	131570632	G/T	0.225806	0.305527	0.188172	NBYC2	0.76	-	#N/A	#N/A
cgpGmo-S161b	no	#N/A	A/G	0	0	0		#N/A	#N/A	#N/A	#N/A
cgpGmo-S1669	yes	131570233	T/C	0	0	0		#N/A	#N/A	#N/A	#N/A
cgpGmo-S1178	yes	131571553	C/A	0.344086	0.377385	0.258065		0.1	-	91	*******
cgpGmo-S1179	yes	131571623	A/T	0.505376	0.499769	0.489247		1.9	-	2.32	-
cgpGmo-S1180a	no	#N/A	G/A	0	0	0		#N/A	#N/A	#N/A	#N/A
cgpGmo-S1180b	no	#N/A	T/C	0	0	0		#N/A	#N/A	#N/A	#N/A
cgpGmo-S1670	yes	131570290	G/T	0.0322581	0.0317378	0.016129		#N/A	#N/A	#N/A	#N/A
cgpGmo-S1671	no	#N/A	T/G	0	0	0		#N/A	#N/A	#N/A	#N/A
cgpGmo-S1181	yes	131570943	A/G	0.333333	0.355475	0.231183		7.68	***	0.1	-
cgpGmo-S1672	yes	131571215	C/A	0.430108	0.457856	0.354839		2.18	-	0.82	-
cgpGmo-S22b	yes	131571352	A/G	0.354839	0.38808	0.263441		0.01	-	1.88	-
cgpGmo-S1183	yes	131570721	T/C	0.215054	0.429183	0.311828		#N/A	#N/A	5.81	**
cgpGmo-S1184	yes	131570758	C/T	0.225806	0.200312	0.112903		0.01	-	#N/A	#N/A
cgpGmo-S1185	no	#N/A	T/C	0	0	0		#N/A	#N/A	#N/A	#N/A
cgpGmo-S1186	yes	131570724	T/C	0.27957	0.255752	0.150538		#N/A	#N/A	1.33	-
cgpGmo-S1188	yes	131571175	A/G	0.483871	0.425078	0.306452		0.18	-	#N/A	#N/A
cgpGmo-S179a	no	#N/A	G/A	0	0	0		#N/A	#N/A	#N/A	#N/A
cgpGmo-S1673	yes	131570396	T/A	0.182796	0.200312	0.112903	NBYC1	#N/A	#N/A	#N/A	#N/A
cgpGmo-S1674	yes	131570485	T/A	0.0537634	0.0523182	0.0268817		#N/A	#N/A	#N/A	#N/A
cgpGmo-S1675	yes	131570328	A/C	0.0860215	0.0823217	0.0430108		#N/A	#N/A	#N/A	#N/A
cgpGmo-S1190	no	#N/A	C/G	0	0	0		#N/A	#N/A	#N/A	#N/A
cgpGmo-S180a	yes	131570387	G/T	0.11828	0.111285	0.0591398		#N/A	#N/A	#N/A	#N/A
cgpGmo-S1676	no	#N/A	T/C	0	0	0		#N/A	#N/A	#N/A	#N/A
cgpGmo-S1192	no	#N/A	G/T	0	0	0		#N/A	#N/A	#N/A	#N/A
cgpGmo-S1193	yes	131571342	A/T	0.430108	0.412071	0.290323		0.4	-	3.53	-
cgpGmo-S1677	yes	131570573	G/A	0.0860215	0.10059	0.0537634		0.13	-	#N/A	#N/A
cgpGmo-S192b	yes	131570501	T/A	0.301075	0.308012	0.193548		#N/A	#N/A	#N/A	#N/A
cgpGmo-S194b	no	#N/A	A/G	0	0	0		#N/A	#N/A	#N/A	#N/A
cgpGmo-S1678	yes	131570421	C/A	0.236559	0.224766	0.129032		#N/A	#N/A	#N/A	#N/A
cgpGmo-S1196a	yes	131571589	T/C	0.44086	0.440802	0.327957		#N/A	#N/A	#N/A	#N/A
cgpGmo-S1196b	yes	131570996	C/T	0.247312	0.274194	0.166667		0.01	-	1.86	-
cgpGmo-S1197b	no	#N/A	G/C	0	0	0		#N/A	#N/A	#N/A	#N/A
cgpGmo-S1197a	yes	131571103	T/A	0.236559	0.224766	0.129032		1.36	-	4.85	**
cgpGmo-S197a	yes	131571666	T/C	0.44086	0.468436	0.392473		#N/A	#N/A	0.27	-
cgpGmo-S200b	no	#N/A	C/A	0	0	0		#N/A	#N/A	#N/A	#N/A
cgpGmo-S1679	yes	131571661	G/A	0.290323	0.253729	0.177419		0.01	-	#N/A	#N/A
cgpGmo-S1200	yes	131571054	G/A	0.225806	0.305758	0.22043		1.11	-	1.33	-
cgpGmo-S1681	yes	131570806	C/A	0.0645161	0.062435	0.0322581		#N/A	#N/A	#N/A	#N/A
cgpGmo-S1682	no	#N/A	G/A	0	0	0		#N/A	#N/A	#N/A	#N/A
cgpGmo-S1683	yes	131570652	G/T	0.225806	0.214071	0.123656		#N/A	#N/A	1.86	-
cgpGmo-S1684	no	#N/A	T/C	0	0	0		#N/A	#N/A	#N/A	#N/A
cgpGmo-S1685	no	#N/A	A/G	0	0	0		#N/A	#N/A	#N/A	#N/A
cgpGmo-S1686	no	#N/A	A/G	0	0	0		#N/A	#N/A	#N/A	#N/A
cgpGmo-S1687	yes	131570382	T/A	0.150538	0.139207	0.0752688		#N/A	#N/A	#N/A	#N/A
cgpGmo-S1688	no	#N/A	A/G	0	0	0		#N/A	#N/A	#N/A	#N/A
cgpGmo-S1201	yes	131570850	G/T	0.397849	0.366805	0.241935		#N/A	#N/A	0.54	-
cgpGmo-S1689	yes	131571294	G/T	0.11828	0.183432	0.102151	NBYC2	7.02	***	#N/A	#N/A
cgpGmo-S1690	no	#N/A	T/G	0	0	0		#N/A	#N/A	#N/A	#N/A
cgpGmo-S1202	yes	131571445	T/G	0.483871	0.47202	0.38172		0.55	-	0.27	-
cgpGmo-S1691	yes	131570590	T/C	0.150538	0.184992	0.107527	NLYC2	0.4	-	#N/A	#N/A
cgpGmo-S217a	yes	131570552	G/A	0.419355	0.38808	0.263441		#N/A	#N/A	#N/A	#N/A
cgpGmo-S1692	yes	131570953	A/C	0.494624	0.474506	0.387097		0.84	-	#N/A	#N/A
cgpGmo-S1204	yes	131571050	G/T	0.462366	0.499769	0.489247		#N/A	#N/A	0.01	-
cgpGmo-S1693	yes	131570895	T/C	0.215054	0.19193	0.107527		0.28	-	0.12	-
cgpGmo-S1694	no	#N/A	T/C	0	0	0		#N/A	#N/A	#N/A	#N/A
cgpGmo-S1205	yes	131571003	T/C	0.258065	0.361198	0.236559		0.01	-	0.56	-
cgpGmo-S1695	yes	131570771	C/G	0.247312	0.232686	0.134409		1.11	-	#N/A	#N/A
cgpGmo-S1206	yes	131571751	A/G	0.408602	0.429183	0.311828		#N/A	#N/A	0.1	-
cgpGmo-S221b	no	#N/A	A/G	0	0	0		#N/A	#N/A	#N/A	#N/A
cgpGmo-S1696	yes	131571470	T/G	0.580645	0.474506	0.408602	NLYC2	7.02	***	0.1	-
cgpGmo-S1208	no	#N/A	C/T	0	0	0		#N/A	#N/A	#N/A	#N/A
cgpGmo-S1697	yes	131571265	A/C	0.505376	0.479535	0.424731		1.6	-	#N/A	#N/A
cgpGmo-S1209	yes	131571261	T/G	0.451613	0.495317	0.451613		0.55	-	0.01	-
cgpGmo-S225b	yes	131571189	C/T	0.451613	0.456006	0.365591		4.06	**	#N/A	#N/A
cgpGmo-S1698	yes	131571775	T/A	0.44086	0.485201	0.413978		#N/A	#N/A	0.27	-
cgpGmo-S1699	no	#N/A	G/C	0	0	0		#N/A	#N/A	#N/A	#N/A
cgpGmo-S1700	yes	131571817	A/G	0.365591	0.429183	0.311828	NBYC1	#N/A	#N/A	0.1	-
cgpGmo-S1701	yes	131571065	T/C	0.430108	0.366979	0.247312		7.02	***	#N/A	#N/A
cgpGmo-S1702	yes	131571761	T/C	0.365591	0.396809	0.27957		0.1	-	#N/A	#N/A
cgpGmo-S1212	yes	131571818	G/T	0.548387	0.48127	0.403226	NLYC3	0.71	-	#N/A	#N/A
cgpGmo-S1213c	yes	131570323	C/T	0.0967742	0.0920916	0.0483871		#N/A	#N/A	#N/A	#N/A
cgpGmo-S1213a	no	#N/A	G/A	0	0	0		#N/A	#N/A	#N/A	#N/A
cgpGmo-S237a	yes	131570252	C/T	0.0107527	0.0106949	0.00537634		#N/A	#N/A	#N/A	#N/A
cgpGmo-S239b	yes	131570633	T/C	0.193548	0.189617	0.107527		#N/A	#N/A	0.89	-
cgpGmo-S1216a	yes	131571659	G/A	0.365591	0.387328	0.268817	NBYC2	#N/A	#N/A	0.36	-
cgpGmo-S1216b	yes	131571833	A/C	0.354839	0.296855	0.349462		0.05	-	#N/A	#N/A
cgpGmo-S1217	yes	131571830	A/C	0.451613	0.499942	0.494624		0.1	-	#N/A	#N/A
cgpGmo-S1218	yes	131571798	A/C	0.451613	0.49023	0.430108		1.8	-	#N/A	#N/A
cgpGmo-S1219b	yes	131571746	A/T	0.451613	0.499942	0.494624	NLYC2	10.8	****	1.33	-
cgpGmo-S1219a	yes	131570983	T/C	0.365591	0.402821	0.27957		#N/A	#N/A	1.33	-
cgpGmo-S1703	yes	131571331	G/A	0.473118	0.479131	0.397849		0	-	1.18	-
cgpGmo-S245b	yes	131571554	G/A	0.516129	0.498555	0.473118		2.84	*	0.27	-
cgpGmo-S1704	yes	131570636	C/A	0.11828	0.130015	0.0698925		1.9	-	#N/A	#N/A
cgpGmo-S1221a	yes	131571812	G/A	0.526882	0.489247	0.489247		#N/A	#N/A	0.54	-
cgpGmo-S1221b	yes	131571484	A/G	0.365591	0.356111	0.236559		#N/A	#N/A	#N/A	#N/A
cgpGmo-S1222	yes	131571478	A/G	0.344086	0.349636	0.225806		9.45	****	3.18	*
cgpGmo-S248a	yes	131571406	A/G	0.462366	0.491675	0.435484		0.18	-	0.27	-
cgpGmo-S1705	yes	131571437	C/T	0.182796	0.183432	0.102151		0.28	-	#N/A	#N/A
cgpGmo-S1224	yes	131570651	C/A	0.44086	0.466701	0.370968		#N/A	#N/A	#N/A	#N/A
cgpGmo-S1706	yes	131571772	T/G	0.483871	0.499075	0.478495		1.6	-	#N/A	#N/A
cgpGmo-S1707	yes	131571099	T/C	0.419355	0.38808	0.263441		0.4	-	0.89	-
cgpGmo-S1708	yes	131571788	A/T	0.462366	0.491675	0.435484		2.53	-	#N/A	#N/A
cgpGmo-S1225	yes	131571810	T/C	0.494624	0.486993	0.419355		8.02	**	#N/A	#N/A
cgpGmo-S1226	yes	131571734	G/A	0.430108	0.456931	0.408602		1.36	-	0.47	-
cgpGmo-S1709	no	#N/A	A/C	0	0	0		#N/A	#N/A	#N/A	#N/A
cgpGmo-S1710	yes	131571237	A/T	0.505376	0.425078	0.306452		#N/A	#N/A	0.1	-
cgpGmo-S260a	yes	131570729	A/T	0.215054	0.429183	0.311828		#N/A	#N/A	7.51	***
cgpGmo-S261b	yes	131570522	G/T	0.301075	0.255752	0.150538		#N/A	#N/A	#N/A	#N/A
cgpGmo-S1711	yes	131571905	C/A	1	0.5	0.5	NBYC1,NBYC2,NLYC2,NLYC3	#N/A	#N/A	#N/A	#N/A
cgpGmo-S1230b	no	#N/A	A/G	0	0	0		#N/A	#N/A	#N/A	#N/A
cgpGmo-S1712	yes	131570934	A/T	0.344086	0.325124	0.204301		#N/A	#N/A	2.18	-
cgpGmo-S1713	yes	131571188	G/A	0.419355	0.454677	0.349462		#N/A	#N/A	2.82	-
cgpGmo-S1231	yes	131571264	G/T	0.569892	0.472598	0.403226		#N/A	#N/A	0.01	-
cgpGmo-S1714	yes	131570449	A/C	0.172043	0.157244	0.0860215		#N/A	#N/A	#N/A	#N/A
cgpGmo-S1715	yes	131570532	A/G	0.311828	0.318707	0.198925		#N/A	#N/A	#N/A	#N/A
cgpGmo-S1232	yes	131571663	C/T	0.55914	0.499942	0.494624		0.01	-	0.89	-
cgpGmo-S276b	yes	131571131	A/G	0.344086	0.325124	0.204301		4.96	**	0.89	-
cgpGmo-S1716	yes	131570371	C/A	0.129032	0.137588	0.0752688		#N/A	#N/A	#N/A	#N/A
cgpGmo-S1717	yes	131571906	G/A	1	0.5	0.5	NBYC1,NBYC2,NLYC2,NLYC3	#N/A	#N/A	#N/A	#N/A
cgpGmo-S1718	yes	131571336	T/A	0.408602	0.489305	0.494624		0.55	-	5.48	*
cgpGmo-S1234	yes	131571516	A/G	0.44086	0.491675	0.435484		5.94	**	5.02	*
cgpGmo-S1719	no	#N/A	T/C	0	0	0		#N/A	#N/A	#N/A	#N/A
cgpGmo-S1720	yes	131571622	A/G	0.473118	0.495317	0.451613		0.55	-	0.27	-
cgpGmo-S1721	yes	131571139	C/A	0.290323	0.277778	0.166667		0.28	-	0.1	-
cgpGmo-S1235	yes	131570667	G/C	0.247312	0.248179	0.145161		#N/A	#N/A	#N/A	#N/A
cgpGmo-S1236a	no	#N/A	T/G	0	0	0		#N/A	#N/A	#N/A	#N/A
cgpGmo-S1236b	no	#N/A	G/A	0	0	0		#N/A	#N/A	#N/A	#N/A
cgpGmo-S1722	no	#N/A	C/T	0	0	0		#N/A	#N/A	#N/A	#N/A
cgpGmo-S1237	yes	131570576	T/A	0.172043	0.174818	0.0967742		0.1	-	#N/A	#N/A
cgpGmo-S287a	yes	131571174	C/A	0.387097	0.457856	0.354839		0.18	-	2.47	-
cgpGmo-S1723	yes	131570452	A/G	0.139785	0.166089	0.0913978	NBYC1	#N/A	#N/A	#N/A	#N/A
cgpGmo-S1239	yes	131571347	T/G	0.483871	0.472598	0.403226		4.06	**	2.53	-
cgpGmo-S1724	yes	131570637	C/A	0.397849	0.447971	0.33871		#N/A	#N/A	#N/A	#N/A
cgpGmo-S1725	yes	131570676	A/C	0.16129	0.166089	0.0913978		11.38	*****	#N/A	#N/A
cgpGmo-S1726	no	#N/A	G/C	0	0	0		#N/A	#N/A	#N/A	#N/A
cgpGmo-S292b	yes	131571362	C/T	0.473118	0.499942	0.494624	NLYC2	0.28	-	1.44	-
cgpGmo-S1241	yes	131571577	G/T	0.451613	0.444444	0.333333		0.73	-	0.1	-
cgpGmo-S1242	yes	131571412	T/A	0.430108	0.456931	0.408602	NLYC3	0.04	-	5.57	*
cgpGmo-S1727	yes	131570307	A/G	0.0430108	0.0416233	0.0215054		#N/A	#N/A	#N/A	#N/A
cgpGmo-S1243a	yes	131571163	G/A	0.376344	0.350503	0.231183		#N/A	#N/A	5.81	**
cgpGmo-S1243b	yes	131571005	C/G	0.387097	0.382934	0.258065	NBYC2	#N/A	#N/A	5.81	**
cgpGmo-S1728	yes	131570783	C/T	0.311828	0.377674	0.252688		2.84	*	#N/A	#N/A
cgpGmo-S304a	yes	131570481	A/C	0.11828	0.130015	0.0698925		#N/A	#N/A	#N/A	#N/A
cgpGmo-S306a	yes	131571823	A/C	0.451613	0.498555	0.473118		0.4	-	#N/A	#N/A
cgpGmo-S1729	no	#N/A	T/C	0	0	0		#N/A	#N/A	#N/A	#N/A
cgpGmo-S1731	yes	131570429	C/G	0.129032	0.139207	0.0752688		#N/A	#N/A	#N/A	#N/A
cgpGmo-S1732	no	#N/A	A/G	0	0	0		#N/A	#N/A	#N/A	#N/A
cgpGmo-S311b	yes	131571458	C/A	0.462366	0.447971	0.33871		0.1	-	3.97	**
cgpGmo-S1111	yes	131571369	T/A	0.494624	0.451382	0.344086		0.3	-	0.1	-
cgpGmo-S1112	no	#N/A	A/G	0	0	0		#N/A	#N/A	#N/A	#N/A
cgpGmo-S1113	yes	131570924	T/A	0.215054	0.19193	0.107527		#N/A	#N/A	83.26	*******
cgpGmo-S1733	yes	131571353	C/A	0.451613	0.495317	0.451613		5.07	*	#N/A	#N/A
cgpGmo-S319a	yes	131571866	C/T	1	0.5	0.5	NBYC1,NBYC2,NLYC2,NLYC3	#N/A	#N/A	#N/A	#N/A
cgpGmo-S1734	no	#N/A	T/C	0	0	0		#N/A	#N/A	#N/A	#N/A
cgpGmo-S1735	yes	131571567	C/T	0.473118	0.49948	0.483871		0.56	-	0.89	-
cgpGmo-S1736	yes	131570835	A/T	0.182796	0.164123	0.0913978		#N/A	#N/A	89	*******
cgpGmo-S24b	yes	131570289	G/T	0.0107527	0.0106949	0.00537634		#N/A	#N/A	#N/A	#N/A
cgpGmo-S1250	yes	131571043	G/A	0.430108	0.387328	0.268817		0.28	-	#N/A	#N/A
cgpGmo-S1251	yes	131570531	A/G	0.344086	0.312175	0.193548		#N/A	#N/A	#N/A	#N/A
cgpGmo-S1737	yes	131571450	G/A	0.354839	0.392126	0.274194		#N/A	#N/A	3.2	-
cgpGmo-S1739	yes	131571123	T/C	0.365591	0.361198	0.236559		#N/A	#N/A	1.42	-
cgpGmo-S1252	yes	131571325	T/G	0.344086	0.437045	0.322581	NLYC3	1.36	-	4.87	*
cgpGmo-S331a	yes	131570692	A/C	0.301075	0.415771	0.311828	NLYC3	#N/A	#N/A	#N/A	#N/A
cgpGmo-S332b	yes	131570585	A/G	0.16129	0.183432	0.102151		#N/A	#N/A	5.81	**
cgpGmo-S1740	yes	131570781	A/G	0.462366	0.425078	0.306452		#N/A	#N/A	#N/A	#N/A
cgpGmo-S1255b	yes	131571203	T/C	0.451613	0.469418	0.376344		2.84	*	4.25	-
cgpGmo-S1255a	yes	131571055	G/A	0.204301	0.183432	0.102151		1.36	-	4.85	**
cgpGmo-S1741	yes	131571674	G/T	0.408602	0.372297	0.247312		2.18	-	#N/A	#N/A
cgpGmo-S1256a	yes	131571094	C/A	0.505376	0.485201	0.413978		1.36	-	#N/A	#N/A
cgpGmo-S1256b	yes	131570965	T/C	0.505376	0.46092	0.360215		1.11	-	#N/A	#N/A
cgpGmo-S1742	yes	131571639	T/C	0.526882	0.488669	0.424731		2.84	*	0.01	-
cgpGmo-S1743	yes	131571334	G/C	0.526882	0.499075	0.478495		#N/A	#N/A	0.27	-
cgpGmo-S1258a	yes	131571396	C/G	0.537634	0.49948	0.483871		0.01	-	1.88	-
cgpGmo-S1258b	yes	131571291	T/A	0.408602	0.299688	0.290323		0.82	-	2.53	-
cgpGmo-S1744	yes	131571018	G/T	0.365591	0.412071	0.290323		0.28	-	#N/A	#N/A
cgpGmo-S58b	yes	131570635	A/G	0.311828	0.26321	0.155914		#N/A	#N/A	#N/A	#N/A
cgpGmo-S1745	yes	131571820	G/T	0.430108	0.442595	0.354839		0.66	-	#N/A	#N/A
cgpGmo-S1260	yes	131570933	C/G	0.344086	0.387328	0.268817		#N/A	#N/A	0.27	-
cgpGmo-S1746	no	#N/A	C/T	0	0	0		#N/A	#N/A	#N/A	#N/A
cgpGmo-S1747	yes	131570397	A/T	0.16129	0.166089	0.0913978		#N/A	#N/A	#N/A	#N/A
cgpGmo-S1748	yes	131571244	C/A	0.408602	0.430108	0.322581		0.76	-	#N/A	#N/A
cgpGmo-S1749	yes	131570888	A/G	0.473118	0.437045	0.322581		3.25	*	#N/A	#N/A
cgpGmo-S338a	yes	131570253	G/A	0.0215054	0.0212741	0.0107527		#N/A	#N/A	#N/A	#N/A
cgpGmo-S340b	no	#N/A	T/C	0	0	0		#N/A	#N/A	#N/A	#N/A
cgpGmo-S1750	no	#N/A	T/C	0	0	0		#N/A	#N/A	#N/A	#N/A
cgpGmo-S1751	yes	131570616	G/A	0.215054	0.24049	0.139785		#N/A	#N/A	0.01	-
cgpGmo-S1752	yes	131570858	G/A	0.322581	0.281189	0.172043		#N/A	#N/A	0.1	-
cgpGmo-S1753	no	#N/A	C/A	0	0	0		#N/A	#N/A	#N/A	#N/A
cgpGmo-S1754	yes	131570274	T/A	0.0215054	0.0212741	0.0107527		#N/A	#N/A	#N/A	#N/A
cgpGmo-S1755	yes	131571074	A/G	0.344086	0.393109	0.268817		0.1	-	#N/A	#N/A
cgpGmo-S1263	yes	131571596	G/T	0.376344	0.466701	0.370968		0.04	-	0.27	-
cgpGmo-S59a	yes	131570225	C/T	0.0107527	0.0106949	0.00537634		#N/A	#N/A	#N/A	#N/A
cgpGmo-S1756	no	#N/A	T/C	0	0	0		#N/A	#N/A	#N/A	#N/A
cgpGmo-S1757	yes	131570833	T/A	0.27957	0.267083	0.16129		#N/A	#N/A	3.97	**
cgpGmo-S1265b	yes	131571683	T/G	0.387097	0.429183	0.311828		3.6	*	1.33	-
cgpGmo-S1265c	yes	131570584	G/T	0.0967742	0.111285	0.0591398		3.6	*	#N/A	#N/A
cgpGmo-S1758	no	#N/A	C/T	0	0	0		#N/A	#N/A	#N/A	#N/A
cgpGmo-S1759	no	#N/A	C/A	0	0	0		#N/A	#N/A	#N/A	#N/A
cgpGmo-S346b	no	#N/A	T/C	0	0	0		#N/A	#N/A	#N/A	#N/A
cgpGmo-S1267	no	#N/A	A/G	0	0	0		#N/A	#N/A	#N/A	#N/A
cgpGmo-S1761	yes	131571354	T/A	0.483871	0.485201	0.413978		0.18	-	10.32	***
cgpGmo-S1762	yes	131571088	G/T	0.462366	0.488669	0.424731		#N/A	#N/A	0.01	-
cgpGmo-S1268	yes	131571843	G/T	0.44086	0.488669	0.424731		#N/A	#N/A	#N/A	#N/A
cgpGmo-S1269	yes	131570375	G/A	0.0322581	0.0317378	0.016129		#N/A	#N/A	#N/A	#N/A
cgpGmo-S1763	yes	131570993	C/T	0.473118	0.469418	0.376344		0.01	-	#N/A	#N/A
cgpGmo-S1764	yes	131570243	C/T	0.0215054	0.0212741	0.0107527		#N/A	#N/A	#N/A	#N/A
cgpGmo-S1765	no	#N/A	A/G	0	0	0		#N/A	#N/A	#N/A	#N/A
cgpGmo-S356b	yes	131570223	T/G	0.0107527	0.0106949	0.00537634		#N/A	#N/A	#N/A	#N/A
cgpGmo-S1272	yes	131571756	T/G	0.537634	0.479131	0.397849		1.9	-	0.82	-
cgpGmo-S1273	yes	131570914	G/A	0.236559	0.312175	0.193548	NBYC2	0.18	-	1.33	-
cgpGmo-S1767	yes	131570502	G/T	0.107527	0.139207	0.0752688		#N/A	#N/A	0.27	-
cgpGmo-S365a	no	#N/A	T/A	0	0	0		#N/A	#N/A	#N/A	#N/A
cgpGmo-S1276a	yes	131571405	T/G	0.505376	0.499075	0.478495		#N/A	#N/A	#N/A	#N/A
cgpGmo-S1768	yes	131571272	T/C	0.419355	0.398023	0.274194		3	-	0.1	-
cgpGmo-S1769	yes	131571522	C/T	0.462366	0.454677	0.349462		1.9	-	0.1	-
cgpGmo-S1770	yes	131571226	T/A	0.376344	0.440802	0.327957	NBYC2	1.36	-	0.1	-
cgpGmo-S1771	yes	131571675	A/G	0.602151	0.49948	0.483871	NLYC2	0.3	-	0.27	-
cgpGmo-S1772	no	#N/A	T/C	0	0	0		#N/A	#N/A	#N/A	#N/A
cgpGmo-S1773	yes	131570952	A/G	0.451613	0.420858	0.301075		#N/A	#N/A	0.27	-
cgpGmo-S372b	no	#N/A	G/T	0	0	0		#N/A	#N/A	#N/A	#N/A
cgpGmo-S1278	yes	131570383	C/T	0.129032	0.120708	0.0645161		#N/A	#N/A	#N/A	#N/A
cgpGmo-S1279	yes	131571634	A/G	0.494624	0.478206	0.473118		0.91	-	11.71	****
cgpGmo-S1774	yes	131570444	G/T	0.247312	0.270609	0.166667	NBYC1	#N/A	#N/A	#N/A	#N/A
cgpGmo-S1280	yes	131571021	A/T	0.204301	0.181235	0.102151		0.1	-	2.47	-
cgpGmo-S1281	yes	131571588	G/A	0.430108	0.437045	0.322581		#N/A	#N/A	#N/A	#N/A
cgpGmo-S378b	yes	131571867	G/A	1	0.5	0.5	NBYC1,NBYC2,NLYC2,NLYC3	#N/A	#N/A	#N/A	#N/A
cgpGmo-S1775	yes	131571245	T/A	0.494624	0.498555	0.473118		#N/A	#N/A	0.89	-
cgpGmo-S1776	no	#N/A	G/A	0	0	0		#N/A	#N/A	#N/A	#N/A
cgpGmo-S1777	yes	131570861	C/T	0.44086	0.398023	0.274194		#N/A	#N/A	5.75	*
cgpGmo-S1283	no	#N/A	A/G	0	0	0		#N/A	#N/A	#N/A	#N/A
cgpGmo-S1284	yes	131571647	T/C	0.55914	0.49023	0.430108		0.21	-	0.01	-
cgpGmo-S1778	yes	131570977	A/T	0.225806	0.229795	0.134409		0.18	-	2.18	-
cgpGmo-S1779	yes	131570639	T/A	0.322581	0.372297	0.247312		#N/A	#N/A	#N/A	#N/A
cgpGmo-S385b	yes	131570224	T/C	0.0107527	0.0106949	0.00537634		#N/A	#N/A	#N/A	#N/A
cgpGmo-S1780	yes	131571480	G/A	0.430108	0.402821	0.27957		0.1	-	1.33	-
cgpGmo-S387a	yes	131571558	T/C	0.397849	0.48127	0.403226	NBYC2	2.53	-	0.19	-
cgpGmo-S1781	yes	131571594	A/G	0.354839	0.440687	0.33871	NBYC1	2.84	*	#N/A	#N/A
cgpGmo-S1782	yes	131570791	A/C	0.354839	0.38808	0.263441		#N/A	#N/A	#N/A	#N/A
cgpGmo-S1287	yes	131571543	C/A	0.462366	0.433171	0.317204		0.55	-	0.89	-
cgpGmo-S1288	no	#N/A	A/G	0	0	0		#N/A	#N/A	#N/A	#N/A
cgpGmo-S390a	no	#N/A	C/A	0	0	0		#N/A	#N/A	#N/A	#N/A
cgpGmo-S1290	yes	131570740	G/A	0.236559	0.255752	0.150538		0.4	-	#N/A	#N/A
cgpGmo-S1783	yes	131571095	T/A	0.354839	0.416522	0.295699		0.1	-	#N/A	#N/A
cgpGmo-S1291	yes	131570433	G/T	0.301075	0.298763	0.182796		#N/A	#N/A	#N/A	#N/A
cgpGmo-S1784	yes	131571433	T/A	0.44086	0.48786	0.467742		2.8	-	0.98	-
cgpGmo-S404b	yes	131570391	C/G	0.139785	0.130015	0.0698925		#N/A	#N/A	#N/A	#N/A
cgpGmo-S405b	yes	131570554	C/T	0.215054	0.249277	0.150538		#N/A	#N/A	#N/A	#N/A
cgpGmo-S1785	yes	131570889	A/T	0.311828	0.407504	0.284946	NLYC3	2.89	-	#N/A	#N/A
cgpGmo-S1786	no	#N/A	G/A	0	0	0		#N/A	#N/A	#N/A	#N/A
cgpGmo-S1295a	yes	131571858	C/G	1	0.5	0.5	NBYC1,NBYC2,NLYC2,NLYC3	#N/A	#N/A	#N/A	#N/A
cgpGmo-S1295b	no	#N/A	A/T	0	0	0		#N/A	#N/A	#N/A	#N/A
cgpGmo-S1787	yes	131571831	C/A	0.505376	0.499075	0.478495		0.57	-	#N/A	#N/A
cgpGmo-S1788	yes	131571490	T/G	0.397849	0.484622	0.446237		7.51	***	1.18	-
cgpGmo-S1789	yes	131570837	A/T	0.268817	0.437681	0.360215	NBYC1,NBYC2	1.72	-	#N/A	#N/A
cgpGmo-S1790	no	#N/A	A/C	0	0	0		#N/A	#N/A	#N/A	#N/A
cgpGmo-S1296	yes	131571599	G/C	0.537634	0.483293	0.408602		0.91	-	1.33	-
cgpGmo-S1297a	yes	131571418	C/T	0.494624	0.412071	0.290323		2.53	-	0.1	-
cgpGmo-S1297b	no	#N/A	G/C	0	0	0		#N/A	#N/A	#N/A	#N/A
cgpGmo-S1298	no	#N/A	C/T	0	0	0		#N/A	#N/A	#N/A	#N/A
cgpGmo-S1563	yes	131571684	A/C	0.473118	0.499942	0.494624		0.91	-	0.89	-
cgpGmo-S416b	yes	131571699	A/G	0.494624	0.444444	0.333333		4.15	-	0.27	-
cgpGmo-S1792	yes	131571732	G/A	0.494624	0.485605	0.451613		2.62	-	3.18	*
cgpGmo-S1793	yes	131571907	C/G	1	0.5	0.5	NBYC1,NBYC2,NLYC2,NLYC3	#N/A	#N/A	#N/A	#N/A
cgpGmo-S1300a	yes	131571037	T/C	0.247312	0.232686	0.134409		0.71	-	1.33	-
cgpGmo-S1300b	no	#N/A	T/A	0	0	0		#N/A	#N/A	#N/A	#N/A
cgpGmo-S1302	yes	131570390	C/A	0.193548	0.19193	0.107527		#N/A	#N/A	#N/A	#N/A
cgpGmo-S1794	yes	131570892	T/C	0.408602	0.463869	0.365591		#N/A	#N/A	0.27	-
cgpGmo-S1303	no	#N/A	A/G	0	0	0		#N/A	#N/A	#N/A	#N/A
cgpGmo-S1304a	yes	131571813	G/A	0.494624	0.457856	0.387097		0.28	-	#N/A	#N/A
cgpGmo-S1304b	yes	131571121	G/A	0.419355	0.398023	0.274194		#N/A	#N/A	0.89	-
cgpGmo-S1795	yes	131570507	C/T	0.322581	0.284888	0.172043		#N/A	#N/A	#N/A	#N/A
cgpGmo-S1796	no	#N/A	G/A	0	0	0		#N/A	#N/A	#N/A	#N/A
cgpGmo-S1797	yes	131571723	C/A	0.365591	0.456006	0.365591		#N/A	#N/A	3.97	**
cgpGmo-S1798	yes	131571846	C/A	0.387097	0.364204	0.376344		#N/A	#N/A	#N/A	#N/A
cgpGmo-S1799	yes	131570732	T/A	0.537634	0.429183	0.311828		#N/A	#N/A	#N/A	#N/A
cgpGmo-S1306	yes	131570526	T/G	0.27957	0.24049	0.139785		#N/A	#N/A	#N/A	#N/A
cgpGmo-S1800	no	#N/A	G/A	0	0	0		#N/A	#N/A	#N/A	#N/A
cgpGmo-S430a	yes	131570530	G/T	0.376344	0.38808	0.263441		#N/A	#N/A	#N/A	#N/A
cgpGmo-S1801	yes	131571029	A/G	0.354839	0.359753	0.263441		0.28	-	1.33	-
cgpGmo-S1308	yes	131570900	C/T	0.301075	0.284888	0.172043		#N/A	#N/A	1.33	-
cgpGmo-S434b	yes	131571466	A/T	0.537634	0.493005	0.44086		2.46	-	3.18	*
cgpGmo-S1802	yes	131571152	T/A	0.344086	0.325124	0.204301		#N/A	#N/A	1.35	-
cgpGmo-S1803	yes	131570506	T/A	0.290323	0.305527	0.188172		#N/A	#N/A	#N/A	#N/A
cgpGmo-S1804	yes	131571083	A/C	0.268817	0.326916	0.209677	NBYC2	#N/A	#N/A	0.27	-
cgpGmo-S1310	yes	131571359	G/T	0.44086	0.38808	0.263441		0	-	3.97	**
cgpGmo-S1805	yes	131570426	T/A	0.193548	0.174818	0.0967742		#N/A	#N/A	#N/A	#N/A
cgpGmo-S442a	yes	131570642	C/T	0.172043	0.208579	0.11828		#N/A	#N/A	0.1	-
cgpGmo-S1312	yes	131571113	G/A	0.430108	0.474506	0.387097		#N/A	#N/A	0.27	-
cgpGmo-S1806	yes	131571241	T/A	0.376344	0.366805	0.241935		1.47	-	0.1	-
cgpGmo-S1807	yes	131571678	G/A	0.397849	0.476876	0.392473	NBYC2	1.9	-	0.1	-
cgpGmo-S1808	yes	131571355	G/A	0.483871	0.440802	0.327957		0.66	-	0.89	-
cgpGmo-S449b	yes	131571773	G/A	0.483871	0.442768	0.370968		#N/A	#N/A	0.89	-
cgpGmo-S1809	yes	131570272	T/A	0.0430108	0.0420858	0.0215054		#N/A	#N/A	#N/A	#N/A
cgpGmo-S451b	no	#N/A	G/A	0	0	0		#N/A	#N/A	#N/A	#N/A
cgpGmo-S1315	yes	131570380	C/A	0.11828	0.166089	0.0913978		#N/A	#N/A	#N/A	#N/A
cgpGmo-S1810	yes	131570722	C/A	0.215054	0.429183	0.311828		#N/A	#N/A	5.81	**
cgpGmo-S1316	yes	131571407	C/T	0.505376	0.447971	0.33871		2.53	-	1.33	-
cgpGmo-S1811	no	#N/A	A/G	0	0	0		#N/A	#N/A	#N/A	#N/A
cgpGmo-S1317	no	#N/A	G/A	0	0	0		#N/A	#N/A	#N/A	#N/A
cgpGmo-S1812	yes	131570417	A/T	0.215054	0.208579	0.11828		#N/A	#N/A	#N/A	#N/A
cgpGmo-S1813	yes	131570628	A/G	0.204301	0.183432	0.102151		0.28	-	#N/A	#N/A
cgpGmo-S1814	yes	131571471	T/A	0.430108	0.479131	0.397849	NBYC2	#N/A	#N/A	#N/A	#N/A
cgpGmo-S458a	yes	131570680	C/G	0.247312	0.274194	0.166667		0.55	-	#N/A	#N/A
cgpGmo-S1815	no	#N/A	A/G	0	0	0		#N/A	#N/A	#N/A	#N/A
cgpGmo-S1319	no	#N/A	A/G	0	0	0		#N/A	#N/A	#N/A	#N/A
cgpGmo-S1320	yes	131570317	C/T	0.0967742	0.0920916	0.0483871		#N/A	#N/A	#N/A	#N/A
cgpGmo-S1321	yes	131570697	T/C	0.387097	0.361198	0.236559		#N/A	#N/A	#N/A	#N/A
cgpGmo-S1816	yes	131571379	T/A	0.408602	0.49023	0.430108		2.18	-	2.47	-
cgpGmo-S463b	yes	131570410	A/C	0.247312	0.21673	0.123656		#N/A	#N/A	#N/A	#N/A
cgpGmo-S1817	yes	131570549	T/G	0.107527	0.101746	0.0537634		#N/A	#N/A	2.47	-
cgpGmo-S1818	yes	131570816	A/G	0.333333	0.377674	0.252688		0.01	-	#N/A	#N/A
cgpGmo-S1323	yes	131571033	A/C	0.301075	0.298763	0.182796		0.91	-	0.54	-
cgpGmo-S1324	no	#N/A	G/C	0	0	0		#N/A	#N/A	#N/A	#N/A
cgpGmo-S1325a	no	#N/A	A/T	0	0	0		#N/A	#N/A	#N/A	#N/A
cgpGmo-S1325b	no	#N/A	A/G	0	0	0		#N/A	#N/A	#N/A	#N/A
cgpGmo-S1326	yes	131571283	T/C	0.397849	0.425078	0.306452		#N/A	#N/A	#N/A	#N/A
cgpGmo-S1327a	yes	131571198	T/A	0.333333	0.407504	0.284946		0.1	-	1.86	-
cgpGmo-S1327b	no	#N/A	A/G	0	0	0		#N/A	#N/A	#N/A	#N/A
cgpGmo-S1819	no	#N/A	T/C	0	0	0		#N/A	#N/A	#N/A	#N/A
cgpGmo-S1329	yes	131570527	G/A	0.129032	0.18823	0.11828	NBYC1,NLYC2	#N/A	#N/A	#N/A	#N/A
cgpGmo-S1820	yes	131571632	G/A	0.494624	0.499942	0.494624		0.91	-	0.1	-
cgpGmo-S1330	no	#N/A	A/G	0	0	0		#N/A	#N/A	#N/A	#N/A
cgpGmo-S1821	yes	131570618	C/T	0.129032	0.120708	0.0645161		#N/A	#N/A	0.54	-
cgpGmo-S1822	no	#N/A	T/C	0	0	0		#N/A	#N/A	#N/A	#N/A
cgpGmo-S1823	yes	131571605	T/A	0.451613	0.474506	0.387097		3.34	-	3.18	*
cgpGmo-S1824	yes	131570460	T/A	0.129032	0.120708	0.0645161		#N/A	#N/A	#N/A	#N/A
cgpGmo-S1331	no	#N/A	A/G	0	0	0		#N/A	#N/A	#N/A	#N/A
cgpGmo-S1825	yes	131571806	C/A	0.516129	0.487224	0.462366		0.18	-	#N/A	#N/A
cgpGmo-S1826	yes	131570438	T/G	0.215054	0.24049	0.139785		#N/A	#N/A	#N/A	#N/A
cgpGmo-S1827	no	#N/A	C/T	0	0	0		#N/A	#N/A	#N/A	#N/A
cgpGmo-S1332	yes	131571716	A/C	0.548387	0.458724	0.370968		1.36	-	3.97	**
cgpGmo-S1333	no	#N/A	C/T	0	0	0		#N/A	#N/A	#N/A	#N/A
cgpGmo-S1334	yes	131571017	G/A	0.354839	0.331426	0.209677		#N/A	#N/A	0.4	-
cgpGmo-S1828	yes	131571908	C/T	0.978495	0.478726	0.489247	NBYC1,NBYC2,NLYC2,NLYC3	#N/A	#N/A	#N/A	#N/A
cgpGmo-S1829	no	#N/A	T/C	0	0	0		#N/A	#N/A	#N/A	#N/A
cgpGmo-S1335	yes	131570869	T/G	0.247312	0.248179	0.145161		#N/A	#N/A	0.54	-
cgpGmo-S1830	yes	131570723	G/A	0.215054	0.429183	0.311828		#N/A	#N/A	5.81	**
cgpGmo-S1336	yes	131570879	T/A	0.387097	0.349636	0.225806		#N/A	#N/A	2.47	-
cgpGmo-S1831	no	#N/A	G/C	0	0	0		#N/A	#N/A	#N/A	#N/A
cgpGmo-S1832	yes	131571384	G/A	0.301075	0.372297	0.247312		1.27	-	0.01	-
cgpGmo-S1833	yes	131571451	T/C	0.473118	0.451382	0.344086		1.99	-	2.47	-
cgpGmo-S1337	yes	131570353	A/C	0.0967742	0.0920916	0.0483871		#N/A	#N/A	#N/A	#N/A
cgpGmo-S1834	yes	131571785	A/C	0.354839	0.366805	0.241935		#N/A	#N/A	0.55	-
cgpGmo-S1338	yes	131571460	A/G	0.451613	0.393109	0.268817		0.4	-	0.01	-
cgpGmo-S1835	yes	131571851	G/A	0.677419	0.48127	0.403226	NBYC1,NBYC2	34.73	*******	91	*******
cgpGmo-S1837	yes	131571781	T/C	0.473118	0.486993	0.419355		0.19	-	#N/A	#N/A
cgpGmo-S1339	yes	131571180	G/C	0.462366	0.440687	0.33871		#N/A	#N/A	0.01	-
cgpGmo-S1838	no	#N/A	A/G	0	0	0		#N/A	#N/A	#N/A	#N/A
cgpGmo-S1839	yes	131571364	G/A	0.397849	0.453174	0.360215		0.04	-	0.3	-
cgpGmo-S1840	yes	131571262	A/T	0.44086	0.433171	0.317204		1.27	-	3.18	*
cgpGmo-S1841	yes	131571124	A/G	0.150538	0.157244	0.0860215		0.04	-	0.27	-
cgpGmo-S1340	yes	131571721	C/A	0.537634	0.493005	0.44086		0.04	-	0.1	-
cgpGmo-S1842	yes	131571030	A/T	0.516129	0.451382	0.344086		#N/A	#N/A	0.19	-
cgpGmo-S1843	yes	131571400	G/A	0.483871	0.47202	0.38172		2.62	-	0.27	-
cgpGmo-S1844	yes	131571711	A/G	0.419355	0.433171	0.317204		11.38	*****	0.89	-
cgpGmo-S1341	yes	131571109	A/G	0.408602	0.420858	0.301075		5.47	*	#N/A	#N/A
cgpGmo-S1845	yes	131571510	G/A	0.505376	0.48127	0.403226		0.28	-	3.97	**
cgpGmo-S1342	yes	131571619	G/A	0.44086	0.418488	0.306452		2.53	-	#N/A	#N/A
cgpGmo-S1846	yes	131571153	T/C	0.44086	0.4963	0.456989		#N/A	#N/A	0.19	-
cgpGmo-S1847	yes	131571200	A/G	0.354839	0.253729	0.177419		#N/A	#N/A	#N/A	#N/A
cgpGmo-S1848	no	#N/A	A/G	0	0	0		#N/A	#N/A	#N/A	#N/A
cgpGmo-S511b	yes	131571142	T/G	0.344086	0.412071	0.290323		0.18	-	0.01	-
cgpGmo-S1849	no	#N/A	C/T	0	0	0		#N/A	#N/A	#N/A	#N/A
cgpGmo-S1850	yes	131570398	G/A	0.0967742	0.0920916	0.0483871		#N/A	#N/A	#N/A	#N/A
cgpGmo-S1344	yes	131571214	T/C	0.526882	0.416522	0.295699		#N/A	#N/A	0.27	-
cgpGmo-S517b	yes	131570569	T/C	0.301075	0.349636	0.225806		#N/A	#N/A	#N/A	#N/A
cgpGmo-S1851	no	#N/A	A/G	0	0	0		#N/A	#N/A	#N/A	#N/A
cgpGmo-S1346	yes	131570394	A/G	0.172043	0.157244	0.0860215		#N/A	#N/A	#N/A	#N/A
cgpGmo-S1852	yes	131570906	T/G	0.344086	0.393109	0.268817		#N/A	#N/A	0.27	-
cgpGmo-S1347	yes	131570982	T/C	0.365591	0.396809	0.27957		#N/A	#N/A	4.85	**
cgpGmo-S1348	yes	131571186	T/C	0.290323	0.410163	0.295699	NBYC1	0.64	-	0.1	-
cgpGmo-S521a	no	#N/A	T/C	0	0	0		#N/A	#N/A	#N/A	#N/A
cgpGmo-S1350	yes	131570545	C/A	0.172043	0.237484	0.139785		1.11	-	#N/A	#N/A
cgpGmo-S1853	yes	131570534	C/A	0.27957	0.325124	0.204301		#N/A	#N/A	#N/A	#N/A
cgpGmo-S1854	yes	131571909	G/T	1	0.5	0.5	NBYC1,NBYC2,NLYC2,NLYC3	#N/A	#N/A	#N/A	#N/A
cgpGmo-S1855	no	#N/A	A/G	0	0	0		#N/A	#N/A	#N/A	#N/A
cgpGmo-S1856	yes	131570430	G/A	0.150538	0.139207	0.0752688		#N/A	#N/A	#N/A	#N/A
cgpGmo-S1857	yes	131570838	A/G	0.16129	0.14308	0.0806452		2.53	-	0.01	-
cgpGmo-S1858	yes	131570533	C/T	0.215054	0.224766	0.129032		#N/A	#N/A	1.24	-
cgpGmo-S1859	yes	131571578	G/A	0.537634	0.497167	0.462366	NBYC2	2.84	*	6.27	**
cgpGmo-S530a	yes	131570820	T/C	0.27957	0.308012	0.193548		#N/A	#N/A	3.18	*
cgpGmo-S1860	no	#N/A	T/C	0	0	0		#N/A	#N/A	#N/A	#N/A
cgpGmo-S1861	no	#N/A	A/G	0	0	0		#N/A	#N/A	#N/A	#N/A
cgpGmo-S1862	yes	131570291	G/A	0.0107527	0.0106949	0.00537634		#N/A	#N/A	#N/A	#N/A
cgpGmo-S1863	no	#N/A	A/G	0	0	0		#N/A	#N/A	#N/A	#N/A
cgpGmo-S533a	no	#N/A	T/G	0	0	0		#N/A	#N/A	#N/A	#N/A
cgpGmo-S1864	yes	131571821	C/T	0.430108	0.495317	0.451613		1.09	-	#N/A	#N/A
cgpGmo-S535a	yes	131571641	C/T	0.516129	0.420858	0.301075		0.1	-	1.33	-
cgpGmo-S1865	yes	131571517	C/A	0.397849	0.499769	0.489247		2.27	-	0.1	-
cgpGmo-S1354	yes	131570762	T/C	0.290323	0.30888	0.209677		#N/A	#N/A	1.39	-
cgpGmo-S1866	yes	131571640	A/T	0.397849	0.377674	0.252688		#N/A	#N/A	0.54	-
cgpGmo-S1355	yes	131571853	C/T	0.967742	0.49948	0.483871	NBYC1,NBYC2,NLYC2,NLYC3	90	*******	91	*******
cgpGmo-S541a	yes	131571758	C/T	0.376344	0.382414	0.263441	NBYC2	#N/A	#N/A	3.02	-
cgpGmo-S1357a	no	#N/A	G/A	0	0	0		#N/A	#N/A	#N/A	#N/A
cgpGmo-S1357b	no	#N/A	T/C	0	0	0		#N/A	#N/A	#N/A	#N/A
cgpGmo-S1358	yes	131571446	A/G	0.344086	0.393109	0.268817	NLYC2	0.91	-	1.35	-
cgpGmo-S1867	yes	131570829	T/C	0.236559	0.224766	0.129032		#N/A	#N/A	#N/A	#N/A
cgpGmo-S1868	yes	131570439	C/T	0.225806	0.291883	0.177419	NLYC3	#N/A	#N/A	#N/A	#N/A
cgpGmo-S1869	yes	131571688	A/T	0.516129	0.469418	0.376344		3.25	*	4.15	-
cgpGmo-S1359	yes	131570851	C/A	0.236559	0.24049	0.139785		3	-	#N/A	#N/A
cgpGmo-S1360a	yes	131571112	G/A	0.473118	0.463869	0.365591		2.98	-	#N/A	#N/A
cgpGmo-S1360b	yes	131571729	T/G	0.408602	0.451382	0.344086		0.91	-	#N/A	#N/A
cgpGmo-S1870	no	#N/A	A/G	0	0	0		#N/A	#N/A	#N/A	#N/A
cgpGmo-S1362	yes	131571828	A/C	0.430108	0.493005	0.44086		8.66	**	#N/A	#N/A
cgpGmo-S1871	no	#N/A	A/G	0	0	0		#N/A	#N/A	#N/A	#N/A
cgpGmo-S1872	yes	131571398	A/G	0.462366	0.447971	0.33871		0.28	-	3.97	**
cgpGmo-S1363	yes	131570256	C/A	0.0107527	0.0106949	0.00537634		#N/A	#N/A	#N/A	#N/A
cgpGmo-S1873	no	#N/A	G/A	0	0	0		#N/A	#N/A	#N/A	#N/A
cgpGmo-S1874	yes	131570418	G/C	0.139785	0.200312	0.112903		#N/A	#N/A	#N/A	#N/A
cgpGmo-S1365a	yes	131571574	G/C	0.44086	0.456989	0.456989		0.1	-	1.33	-
cgpGmo-S1365b	yes	131570568	C/A	0.397849	0.38808	0.263441		#N/A	#N/A	#N/A	#N/A
cgpGmo-S1367a	yes	131570468	A/G	0.0537634	0.0920916	0.0483871		#N/A	#N/A	#N/A	#N/A
cgpGmo-S1367b	no	#N/A	C/T	0	0	0		#N/A	#N/A	#N/A	#N/A
cgpGmo-S1368	no	#N/A	T/C	0	0	0		#N/A	#N/A	#N/A	#N/A
cgpGmo-S1876	no	#N/A	T/C	0	0	0		#N/A	#N/A	#N/A	#N/A
cgpGmo-S1877	no	#N/A	C/A	0	0	0		#N/A	#N/A	#N/A	#N/A
cgpGmo-S1369	yes	131571702	G/T	0.376344	0.433171	0.317204		3.68	*	2.47	-
cgpGmo-S1370	yes	131571209	T/C	0.569892	0.48127	0.403226		#N/A	#N/A	0.01	-
cgpGmo-S555a	yes	131570254	G/T	0	0	0		#N/A	#N/A	#N/A	#N/A
cgpGmo-S1372	no	#N/A	T/A	0	0	0		#N/A	#N/A	#N/A	#N/A
cgpGmo-S1878	yes	131571910	C/A	1	0.5	0.5	NBYC1,NBYC2,NLYC2,NLYC3	#N/A	#N/A	#N/A	#N/A
cgpGmo-S1879	yes	131570984	G/A	0.354839	0.366805	0.241935		0.91	-	#N/A	#N/A
cgpGmo-S1880	yes	131571158	A/T	0.258065	0.255752	0.150538		#N/A	#N/A	#N/A	#N/A
cgpGmo-S1373	yes	131570341	C/G	0.0537634	0.0920916	0.0483871	NLYC3	#N/A	#N/A	#N/A	#N/A
cgpGmo-S1881	no	#N/A	A/C	0	0	0		#N/A	#N/A	#N/A	#N/A
cgpGmo-S1374	no	#N/A	T/C	0	0	0		#N/A	#N/A	#N/A	#N/A
cgpGmo-S1882	yes	131570750	T/C	0.376344	0.38808	0.263441		7.02	***	#N/A	#N/A
cgpGmo-S1883	yes	131570330	G/T	0.107527	0.0971211	0.0537634		#N/A	#N/A	#N/A	#N/A
cgpGmo-S1884	no	#N/A	T/C	0	0	0		#N/A	#N/A	#N/A	#N/A
cgpGmo-S17a	no	#N/A	G/A	0	0	0		#N/A	#N/A	#N/A	#N/A
cgpGmo-S1885	no	#N/A	G/A	0	0	0		#N/A	#N/A	#N/A	#N/A
cgpGmo-S1886	no	#N/A	G/A	0	0	0		#N/A	#N/A	#N/A	#N/A
cgpGmo-S1376	yes	131570268	T/A	0	0	0		#N/A	#N/A	#N/A	#N/A
cgpGmo-S1887	yes	131571544	A/T	0.483871	0.440802	0.327957		#N/A	#N/A	3.97	**
cgpGmo-S1377	yes	131570604	A/G	0.376344	0.447971	0.33871	NLYC3	#N/A	#N/A	#N/A	#N/A
cgpGmo-S1378	yes	131570295	A/G	0.0645161	0.062435	0.0322581		#N/A	#N/A	#N/A	#N/A
cgpGmo-S1888	yes	131570691	C/A	0.204301	0.1906	0.112903		5.71	*	#N/A	#N/A
cgpGmo-S1380	no	#N/A	A/G	0	0	0		#N/A	#N/A	#N/A	#N/A
cgpGmo-S1381	no	#N/A	T/C	0	0	0		#N/A	#N/A	#N/A	#N/A
cgpGmo-S1889	yes	131571568	T/C	0.473118	0.474506	0.387097		1.36	-	0.1	-
cgpGmo-S1382	yes	131571061	G/C	0.419355	0.47202	0.38172		#N/A	#N/A	1.33	-
cgpGmo-S1890	yes	131571505	C/T	0.462366	0.476298	0.413978		0.01	-	0.89	-
cgpGmo-S35a	yes	131570689	A/G	0.365591	0.361198	0.236559		#N/A	#N/A	#N/A	#N/A
cgpGmo-S1891	yes	131570679	T/C	0.301075	0.270552	0.16129		#N/A	#N/A	1.68	-
cgpGmo-S1384	yes	131570690	C/T	0.301075	0.34478	0.225806		4.96	**	#N/A	#N/A
cgpGmo-S1892	yes	131570265	T/A	0.0322581	0.0317378	0.016129		#N/A	#N/A	#N/A	#N/A
cgpGmo-S1893	yes	131571521	T/G	0.537634	0.486993	0.419355		#N/A	#N/A	#N/A	#N/A
cgpGmo-S1385a	yes	131571837	T/C	0.537634	0.483293	0.408602		0.01	-	#N/A	#N/A
cgpGmo-S1385b	yes	131571012	T/G	0.365591	0.361198	0.236559		#N/A	#N/A	0.27	-
cgpGmo-S1894	no	#N/A	T/C	0	0	0		#N/A	#N/A	#N/A	#N/A
cgpGmo-S585a	no	#N/A	C/T	0	0	0		#N/A	#N/A	#N/A	#N/A
cgpGmo-S1387b	no	#N/A	A/T	0	0	0		#N/A	#N/A	#N/A	#N/A
cgpGmo-S1895	no	#N/A	T/C	0	0	0		#N/A	#N/A	#N/A	#N/A
cgpGmo-S1896	yes	131570777	A/T	0.602151	0.457856	0.354839		#N/A	#N/A	#N/A	#N/A
cgpGmo-S36a	yes	131570805	C/G	0.376344	0.38808	0.263441		#N/A	#N/A	0.01	-
cgpGmo-S1897	no	#N/A	T/C	0	0	0		#N/A	#N/A	#N/A	#N/A
cgpGmo-S1389	no	#N/A	A/G	0	0	0		#N/A	#N/A	#N/A	#N/A
cgpGmo-S1898	yes	131571511	G/T	0.526882	0.46092	0.360215		1.6	-	2.3	-
cgpGmo-S1899	yes	131570621	C/T	0.397849	0.355475	0.231183		#N/A	#N/A	#N/A	#N/A
cgpGmo-S1900	yes	131570992	C/A	0.268817	0.391201	0.360215	NBYC2,NLYC2	#N/A	#N/A	0.27	-
cgpGmo-S1901	no	#N/A	C/T	0	0	0		#N/A	#N/A	#N/A	#N/A
cgpGmo-S1902	yes	131570970	A/T	0.473118	0.498555	0.473118		#N/A	#N/A	#N/A	#N/A
cgpGmo-S1903	yes	131570355	T/C	0.150538	0.139207	0.0752688		#N/A	#N/A	#N/A	#N/A
cgpGmo-S1390a	yes	131570595	G/A	0.408602	0.372297	0.247312		#N/A	#N/A	#N/A	#N/A
cgpGmo-S1390b	no	#N/A	C/T	0	0	0		#N/A	#N/A	#N/A	#N/A
cgpGmo-S1391	yes	131570477	T/G	0.27957	0.284888	0.172043		#N/A	#N/A	#N/A	#N/A
cgpGmo-S1392	yes	131571287	T/A	0.397849	0.447971	0.33871		#N/A	#N/A	0.01	-
cgpGmo-S1114	yes	131571898	G/A	1	0.5	0.5	NBYC1,NBYC2,NLYC2,NLYC3	90	*******	91	*******
cgpGmo-S1115	yes	131571807	C/T	0.44086	0.425078	0.306452		3.96	-	#N/A	#N/A
cgpGmo-S1116	yes	131571230	G/T	0.344086	0.281189	0.172043		#N/A	#N/A	#N/A	#N/A
cgpGmo-S1117	yes	131570339	G/C	0.150538	0.139207	0.0752688		#N/A	#N/A	#N/A	#N/A
cgpGmo-S1904	yes	131571769	C/G	0.516129	0.49948	0.483871		#N/A	#N/A	0.54	-
cgpGmo-S1905	yes	131571337	A/C	0.537634	0.49023	0.430108		0.18	-	0.01	-
cgpGmo-S1393a	yes	131571637	A/G	0.483871	0.499769	0.489247		1.47	-	0.1	-
cgpGmo-S1393b	yes	131570580	C/T	0.139785	0.130015	0.0698925		#N/A	#N/A	3.18	*
cgpGmo-S1906	yes	131570954	G/A	0.430108	0.437045	0.322581		2.35	-	#N/A	#N/A
cgpGmo-S1907	yes	131570579	A/G	0.139785	0.130015	0.0698925		#N/A	#N/A	0.01	-
cgpGmo-S1394a	yes	131571737	T/A	0.365591	0.298763	0.182796		2.53	-	#N/A	#N/A
cgpGmo-S1394b	yes	131570284	C/A	0.0430108	0.0420858	0.0215054		#N/A	#N/A	#N/A	#N/A
cgpGmo-S1908	yes	131571156	T/G	0.387097	0.393109	0.268817		#N/A	#N/A	0.01	-
cgpGmo-S1909	yes	131570668	A/G	0.236559	0.24049	0.139785		#N/A	#N/A	0.89	-
cgpGmo-S606a	yes	131570666	C/T	0.419355	0.355475	0.231183		#N/A	#N/A	#N/A	#N/A
cgpGmo-S1910	yes	131571273	A/C	0.311828	0.343681	0.22043		0.18	-	0.89	-
cgpGmo-S1911	no	#N/A	A/G	0	0	0		#N/A	#N/A	#N/A	#N/A
cgpGmo-S1396	no	#N/A	T/G	0	0	0		#N/A	#N/A	#N/A	#N/A
cgpGmo-S1912	no	#N/A	G/C	0	0	0		#N/A	#N/A	#N/A	#N/A
cgpGmo-S1397	yes	131570841	C/T	0.0752688	0.164123	0.0913978	NBYC2	#N/A	#N/A	#N/A	#N/A
cgpGmo-S613b	yes	131571090	A/T	0.322581	0.284888	0.172043		8.19	****	1.33	-
cgpGmo-S1399a	yes	131571500	G/A	0.494624	0.469418	0.376344		2.53	-	2.74	-
cgpGmo-S1399b	yes	131571444	C/G	0.365591	0.361198	0.236559		0.55	-	0.54	-
cgpGmo-S1913	yes	131570515	G/C	0.236559	0.284888	0.172043		#N/A	#N/A	#N/A	#N/A
cgpGmo-S1914	yes	131571130	A/G	0.451613	0.457856	0.354839		0.28	-	#N/A	#N/A
cgpGmo-S1915	no	#N/A	A/G	0	0	0		#N/A	#N/A	#N/A	#N/A
cgpGmo-S614b	yes	131571086	C/G	0.225806	0.26321	0.155914		0.28	-	2.93	-
cgpGmo-S1916	yes	131571251	G/T	0.397849	0.479535	0.424731		#N/A	#N/A	0.27	-
cgpGmo-S1917	yes	131571125	C/A	0.333333	0.343681	0.22043		#N/A	#N/A	#N/A	#N/A
cgpGmo-S1918	yes	131570542	T/A	0.376344	0.377674	0.252688		#N/A	#N/A	#N/A	#N/A
cgpGmo-S1919	yes	131570498	T/A	0.0967742	0.0920916	0.0483871		#N/A	#N/A	0.1	-
cgpGmo-S1401	yes	131570925	G/A	0.526882	0.491675	0.435484		#N/A	#N/A	5.2	*
cgpGmo-S1920	yes	131571656	G/A	0.397849	0.485201	0.413978		0.64	-	0.89	-
cgpGmo-S1921	no	#N/A	C/G	0	0	0		#N/A	#N/A	#N/A	#N/A
cgpGmo-S1922	yes	131570964	C/T	0.344086	0.337611	0.215054		#N/A	#N/A	0.27	-
cgpGmo-S1923	no	#N/A	T/C	0	0	0		#N/A	#N/A	#N/A	#N/A
cgpGmo-S1924	yes	131570960	A/C	0.430108	0.393109	0.268817		#N/A	#N/A	0.1	-
cgpGmo-S1926	yes	131571401	C/T	0.44086	0.382414	0.263441		3.25	-	4.05	-
cgpGmo-S1927	yes	131571415	T/A	0.365591	0.437276	0.333333		#N/A	#N/A	#N/A	#N/A
cgpGmo-S1928	yes	131570457	G/T	0.0645161	0.062435	0.0322581		#N/A	#N/A	#N/A	#N/A
cgpGmo-S1929	yes	131571494	A/G	0.55914	0.487224	0.462366		#N/A	#N/A	0.55	-
cgpGmo-S1930	no	#N/A	T/C	0	0	0		#N/A	#N/A	#N/A	#N/A
cgpGmo-S1931	yes	131570822	C/T	0.387097	0.402821	0.27957		#N/A	#N/A	#N/A	#N/A
cgpGmo-S1932	yes	131570470	G/A	0.236559	0.24049	0.139785		#N/A	#N/A	#N/A	#N/A
cgpGmo-S625b	no	#N/A	A/G	0	0	0		#N/A	#N/A	#N/A	#N/A
cgpGmo-S1933	yes	131571911	G/A	1	0.5	0.5	NBYC1,NBYC2,NLYC2,NLYC3	#N/A	#N/A	#N/A	#N/A
cgpGmo-S626a	yes	131571341	A/T	0.354839	0.377674	0.252688	NLYC2	12.84	******	3.73	-
cgpGmo-S1404	no	#N/A	T/A	0	0	0		#N/A	#N/A	#N/A	#N/A
cgpGmo-S1934	no	#N/A	G/A	0	0	0		#N/A	#N/A	#N/A	#N/A
cgpGmo-S1935	yes	131571579	T/C	0.494624	0.498555	0.473118		2.84	*	0.54	-
cgpGmo-S632a	yes	131571749	A/G	0.505376	0.4963	0.456989		6.6	**	#N/A	#N/A
cgpGmo-S1936	yes	131570839	A/T	0.451613	0.457856	0.354839		#N/A	#N/A	#N/A	#N/A
cgpGmo-S1406	yes	131570388	G/A	0.139785	0.148283	0.0806452		#N/A	#N/A	#N/A	#N/A
cgpGmo-S1407	yes	131570824	G/A	0.344086	0.437045	0.322581		#N/A	#N/A	#N/A	#N/A
cgpGmo-S1408	yes	131570872	G/C	0.204301	0.21673	0.123656		#N/A	#N/A	5.64	*
cgpGmo-S638a	yes	131570541	C/T	0.139785	0.130015	0.0698925		0.28	-	#N/A	#N/A
cgpGmo-S1410	yes	131571001	C/T	0.290323	0.47202	0.38172	NBYC1,NLYC2	2.35	-	#N/A	#N/A
cgpGmo-S1937	yes	131570415	A/G	0.0645161	0.108221	0.0645161	NLYC3	#N/A	#N/A	#N/A	#N/A
cgpGmo-S1938	yes	131571673	C/T	0.483871	0.48127	0.403226		#N/A	#N/A	0.4	-
cgpGmo-S640b	yes	131571667	T/C	0.483871	0.476876	0.392473		1.11	-	0.89	-
cgpGmo-S1412	yes	131570499	T/C	0.290323	0.314429	0.198925		#N/A	#N/A	#N/A	#N/A
cgpGmo-S1940	yes	131571404	C/T	0.408602	0.437045	0.322581		0.01	-	0.89	-
cgpGmo-S1941	yes	131570778	C/T	0.311828	0.305527	0.188172		0.28	-	#N/A	#N/A
cgpGmo-S1413	no	#N/A	T/A	0	0	0		#N/A	#N/A	#N/A	#N/A
cgpGmo-S1942	yes	131571799	C/T	0.505376	0.486472	0.456989		#N/A	#N/A	1.33	-
cgpGmo-S643b	yes	131571777	A/C	0.451613	0.477281	0.462366		#N/A	#N/A	#N/A	#N/A
cgpGmo-S1943	yes	131570487	G/T	0.225806	0.200312	0.112903		#N/A	#N/A	#N/A	#N/A
cgpGmo-S1944	yes	131570733	C/T	0.225806	0.26321	0.155914		0.01	-	#N/A	#N/A
cgpGmo-S1945	yes	131570874	C/G	0.419355	0.46092	0.360215		#N/A	#N/A	0.01	-
cgpGmo-S1946	no	#N/A	A/G	0	0	0		#N/A	#N/A	#N/A	#N/A
cgpGmo-S650a	no	#N/A	T/C	0	0	0		#N/A	#N/A	#N/A	#N/A
cgpGmo-S1417	yes	131571629	T/G	0.483871	0.494219	0.446237		1.2	-	0.1	-
cgpGmo-S1418	yes	131570469	A/G	0.225806	0.200312	0.112903		#N/A	#N/A	#N/A	#N/A
cgpGmo-S1947	yes	131571059	A/G	0.408602	0.396809	0.27957		1.54	-	#N/A	#N/A
cgpGmo-S655a	no	#N/A	G/A	0	0	0		#N/A	#N/A	#N/A	#N/A
cgpGmo-S657a	yes	131571077	T/A	0.387097	0.356111	0.236559		0.18	-	#N/A	#N/A
cgpGmo-S1948	yes	131570941	T/C	0.333333	0.38808	0.263441	NLYC2	#N/A	#N/A	0.27	-
cgpGmo-S1949	yes	131570293	T/C	0.0645161	0.062435	0.0322581		#N/A	#N/A	#N/A	#N/A
cgpGmo-S1950	no	#N/A	A/G	0	0	0		#N/A	#N/A	#N/A	#N/A
cgpGmo-S1421	yes	131570365	C/T	0.0860215	0.0813967	0.0430108		#N/A	#N/A	#N/A	#N/A
cgpGmo-S1951	yes	131571159	A/C	0.344086	0.298763	0.182796		#N/A	#N/A	#N/A	#N/A
cgpGmo-S661b	yes	131571497	C/T	0.473118	0.471731	0.430108	NBYC2	2.84	*	0.1	-
cgpGmo-S1952	yes	131570269	T/A	0.0215054	0.0212741	0.0107527		#N/A	#N/A	#N/A	#N/A
cgpGmo-S1953	no	#N/A	T/C	0	0	0		#N/A	#N/A	#N/A	#N/A
cgpGmo-S1954	yes	131571365	T/G	0.365591	0.429183	0.311828		0.04	-	2.47	-
cgpGmo-S1955	yes	131570414	A/C	0.129032	0.19193	0.107527		#N/A	#N/A	#N/A	#N/A
cgpGmo-S1956	yes	131571708	C/T	0.322581	0.412071	0.290323	NLYC2	2.53	-	#N/A	#N/A
cgpGmo-S1957	yes	131571051	G/A	0.462366	0.440687	0.33871		#N/A	#N/A	1.09	-
cgpGmo-S1958	no	#N/A	C/T	0	0	0		#N/A	#N/A	#N/A	#N/A
cgpGmo-S1423a	yes	131570409	A/G	0.150538	0.139207	0.0752688		#N/A	#N/A	#N/A	#N/A
cgpGmo-S1959	yes	131570875	C/A	0.258065	0.361198	0.236559	NBYC2	#N/A	#N/A	1.95	-
cgpGmo-S1424b	yes	131571089	A/G	0.548387	0.476876	0.392473		5.38	**	#N/A	#N/A
cgpGmo-S1960	no	#N/A	T/A	0	0	0		#N/A	#N/A	#N/A	#N/A
cgpGmo-S1425	yes	131571537	G/T	0.505376	0.48127	0.403226	NLYC2	#N/A	#N/A	5.81	**
cgpGmo-S1961	yes	131570443	A/G	0.139785	0.148283	0.0806452		#N/A	#N/A	#N/A	#N/A
cgpGmo-S1426	yes	131571703	G/T	0.419355	0.470401	0.424731	NBYC1	0.18	-	3.18	*
cgpGmo-S1427	no	#N/A	C/A	0	0	0		#N/A	#N/A	#N/A	#N/A
cgpGmo-S1962	yes	131571776	G/T	0.580645	0.420858	0.301075	NBYC1,NBYC2	90	*******	40.36	*******
cgpGmo-S1428	yes	131571630	T/C	0.419355	0.466701	0.370968	NLYC3	#N/A	#N/A	#N/A	#N/A
cgpGmo-S1963	no	#N/A	T/C	0	0	0		#N/A	#N/A	#N/A	#N/A
cgpGmo-S675b	yes	131570505	G/T	0.225806	0.200312	0.112903		#N/A	#N/A	#N/A	#N/A
cgpGmo-S1964	no	#N/A	T/G	0	0	0		#N/A	#N/A	#N/A	#N/A
cgpGmo-S1430a	yes	131571167	G/A	0.322581	0.270552	0.16129		#N/A	#N/A	#N/A	#N/A
cgpGmo-S1430b	yes	131571389	G/A	0.473118	0.456006	0.365591		#N/A	#N/A	#N/A	#N/A
cgpGmo-S1431a	yes	131570547	T/C	0.16129	0.148283	0.0806452		#N/A	#N/A	1.86	-
cgpGmo-S1431c	yes	131571861	C/A	1	0.5	0.5	NBYC1,NBYC2,NLYC2,NLYC3	#N/A	#N/A	#N/A	#N/A
cgpGmo-S1432	yes	131570797	T/C	0.225806	0.454214	0.435484	NBYC1,NLYC2,NLYC3	#N/A	#N/A	#N/A	#N/A
cgpGmo-S1965	yes	131571010	T/G	0.526882	0.48127	0.403226		0.1	-	#N/A	#N/A
cgpGmo-S681a	yes	131571219	T/C	0.505376	0.488669	0.424731		5.34	*	#N/A	#N/A
cgpGmo-S683a	yes	131570285	C/T	0.0537634	0.0523182	0.0268817		#N/A	#N/A	#N/A	#N/A
cgpGmo-S1435	yes	131571635	G/T	0.430108	0.485605	0.451613		#N/A	#N/A	0.27	-
cgpGmo-S686a	yes	131570785	T/C	0.419355	0.453174	0.360215		#N/A	#N/A	#N/A	#N/A
cgpGmo-S1966	yes	131570482	T/A	0.0537634	0.0523182	0.0268817		#N/A	#N/A	#N/A	#N/A
cgpGmo-S1967	yes	131570629	A/T	0.139785	0.130015	0.0698925		#N/A	#N/A	0.27	-
cgpGmo-S1968	yes	131570799	A/G	0.526882	0.4963	0.456989		#N/A	#N/A	#N/A	#N/A
cgpGmo-S37a	yes	131570658	C/T	0.16129	0.166089	0.0913978		1.54	-	#N/A	#N/A
cgpGmo-S1969	yes	131570856	G/A	0.150538	0.174818	0.0967742		0.28	-	3.97	**
cgpGmo-S1438	yes	131571310	C/T	0.397849	0.366805	0.241935		#N/A	#N/A	#N/A	#N/A
cgpGmo-S690a	no	#N/A	G/A	0	0	0		#N/A	#N/A	#N/A	#N/A
cgpGmo-S692b	yes	131571628	G/A	0.516129	0.495317	0.451613		#N/A	#N/A	#N/A	#N/A
cgpGmo-S1970	yes	131570434	T/C	0.107527	0.101746	0.0537634		#N/A	#N/A	#N/A	#N/A
cgpGmo-S1971	no	#N/A	G/A	0	0	0		#N/A	#N/A	#N/A	#N/A
cgpGmo-S1972	yes	131571750	A/T	0.55914	0.489305	0.494624		2.18	-	3.97	**
cgpGmo-S1973	no	#N/A	T/C	0	0	0		#N/A	#N/A	#N/A	#N/A
cgpGmo-S1441	yes	131570946	A/G	0.494624	0.479131	0.397849		#N/A	#N/A	1.33	-
cgpGmo-S1442	yes	131570865	T/C	0.182796	0.200312	0.112903		0.55	-	1.33	-
cgpGmo-S1974	yes	131571526	G/A	0.473118	0.49948	0.483871		0.28	-	5.47	*
cgpGmo-S1975	no	#N/A	T/C	0	0	0		#N/A	#N/A	#N/A	#N/A
cgpGmo-S1976	no	#N/A	T/C	0	0	0		#N/A	#N/A	#N/A	#N/A
cgpGmo-S1977	yes	131570790	A/G	0.311828	0.305527	0.188172		0	-	#N/A	#N/A
cgpGmo-S699a	yes	131570352	C/T	0.0967742	0.0920916	0.0483871		#N/A	#N/A	#N/A	#N/A
cgpGmo-S1978	yes	131571556	T/A	0.44086	0.485201	0.413978		0.01	-	0.89	-
cgpGmo-S88a	yes	131570539	G/A	0.258065	0.249277	0.150538		#N/A	#N/A	#N/A	#N/A
cgpGmo-S1979	yes	131571689	T/A	0.483871	0.48127	0.403226		1.11	-	3.18	*
cgpGmo-S1445	yes	131571002	C/T	0.311828	0.288068	0.177419		0	-	6.19	**
cgpGmo-S89a	yes	131570803	A/C	0.129032	0.31865	0.27957	NBYC1,NBYC2,NLYC2,NLYC3	1.72	-	5.44	**
cgpGmo-S1980	no	#N/A	C/T	0	0	0		#N/A	#N/A	#N/A	#N/A
cgpGmo-S1981	yes	131571752	A/T	0.451613	0.457856	0.354839		#N/A	#N/A	1.33	-
cgpGmo-S1982	yes	131571066	A/G	0.397849	0.3342	0.22043		0.28	-	3.18	*
cgpGmo-S1983	no	#N/A	A/C	0	0	0		#N/A	#N/A	#N/A	#N/A
cgpGmo-S702a	yes	131570226	A/G	0	0	0		#N/A	#N/A	#N/A	#N/A
cgpGmo-S1984	yes	131570848	G/A	0.333333	0.277778	0.166667		#N/A	#N/A	1.86	-
cgpGmo-S1985	yes	131571733	C/T	0.548387	0.489247	0.489247		0.28	-	0.89	-
cgpGmo-S708b	no	#N/A	C/T	0	0	0		#N/A	#N/A	#N/A	#N/A
cgpGmo-S711b	yes	131570986	C/T	0.408602	0.451382	0.344086		#N/A	#N/A	0.54	-
cgpGmo-S1987	no	#N/A	T/C	0	0	0		#N/A	#N/A	#N/A	#N/A
cgpGmo-S714a	yes	131571207	G/T	0.344086	0.402821	0.27957		0.01	-	0.89	-
cgpGmo-S1451	no	#N/A	G/T	0	0	0		#N/A	#N/A	#N/A	#N/A
cgpGmo-S1988	yes	131570672	A/G	0.387097	0.412071	0.290323		#N/A	#N/A	#N/A	#N/A
cgpGmo-S1989	yes	131570513	G/T	0.258065	0.255752	0.150538		#N/A	#N/A	#N/A	#N/A
cgpGmo-S1990	yes	131571569	T/C	0.505376	0.447971	0.33871		2.53	-	9.42	***
cgpGmo-S1452	yes	131571740	G/A	0.55914	0.483293	0.408602	NLYC3	0.82	-	0.65	-
cgpGmo-S718b	yes	131571266	G/T	0.354839	0.398023	0.274194		0.91	-	0.1	-
cgpGmo-S1991	yes	131570966	C/A	0.301075	0.349636	0.225806		#N/A	#N/A	5.81	**
cgpGmo-S1454	yes	131571485	C/T	0.430108	0.486993	0.419355		2.53	-	0.27	-
cgpGmo-S1992	yes	131570955	T/G	0.462366	0.447971	0.33871		0.1	-	#N/A	#N/A
cgpGmo-S1993	yes	131571449	G/T	0.354839	0.455602	0.38172		0.28	-	2.18	-
cgpGmo-S1994	yes	131570842	A/T	0.0537634	0.0523182	0.0268817		#N/A	#N/A	#N/A	#N/A
cgpGmo-S1995	yes	131571717	G/C	0.505376	0.47202	0.38172		0.13	-	0.36	-
cgpGmo-S1996	no	#N/A	A/G	0	0	0		#N/A	#N/A	#N/A	#N/A
cgpGmo-S1997	yes	131570828	A/C	0.268817	0.288068	0.177419		#N/A	#N/A	0.89	-
cgpGmo-S1998	yes	131571360	A/T	0.451613	0.457856	0.354839		0.1	-	0.27	-
cgpGmo-S1999	yes	131571269	T/C	0.462366	0.454677	0.349462		0.55	-	0.2	-
cgpGmo-S1455	yes	131570743	G/A	0.397849	0.38808	0.263441		#N/A	#N/A	#N/A	#N/A
cgpGmo-S2000	no	#N/A	A/G	0	0	0		#N/A	#N/A	#N/A	#N/A
cgpGmo-S1456	yes	131571377	T/A	0.397849	0.488669	0.424731		0.04	-	0.56	-
cgpGmo-S2001	yes	131571642	T/A	0.44086	0.355475	0.231183		0.28	-	#N/A	#N/A
cgpGmo-S2002	yes	131570947	C/T	0.333333	0.466701	0.370968	NBYC1	#N/A	#N/A	0.1	-
cgpGmo-S2003	yes	131570427	C/G	0.236559	0.208579	0.11828		#N/A	#N/A	#N/A	#N/A
cgpGmo-S2004	no	#N/A	T/C	0	0	0		#N/A	#N/A	#N/A	#N/A
cgpGmo-S2005	yes	131571849	T/C	0.537634	0.401434	0.301075		89	*******	34.91	*******
cgpGmo-S2006	no	#N/A	G/T	0	0	0		#N/A	#N/A	#N/A	#N/A
cgpGmo-S2007	yes	131571913	G/A	1	0.5	0.5	NBYC1,NBYC2,NLYC2,NLYC3	#N/A	#N/A	#N/A	#N/A
cgpGmo-S2008	yes	131570298	A/G	0.0322581	0.0317378	0.016129		#N/A	#N/A	#N/A	#N/A
cgpGmo-S1457	yes	131571590	G/A	0.387097	0.405827	0.290323		0.04	-	3.88	-
cgpGmo-S2009	no	#N/A	C/T	0	0	0		#N/A	#N/A	#N/A	#N/A
cgpGmo-S742b	yes	131570448	C/T	0.129032	0.157244	0.0860215		#N/A	#N/A	#N/A	#N/A
cgpGmo-S1459a	yes	131570442	T/A	0.247312	0.277778	0.166667		#N/A	#N/A	#N/A	#N/A
cgpGmo-S1459b	no	#N/A	T/C	0	0	0		#N/A	#N/A	#N/A	#N/A
cgpGmo-S2010	no	#N/A	T/C	0	0	0		#N/A	#N/A	#N/A	#N/A
cgpGmo-S1461a	yes	131571595	G/C	0.44086	0.472598	0.403226		1.82	-	0.91	-
cgpGmo-S1461b	yes	131570581	T/A	0.247312	0.232686	0.134409		#N/A	#N/A	0.01	-
cgpGmo-S2011	yes	131570270	C/T	0.0215054	0.0212741	0.0107527		#N/A	#N/A	#N/A	#N/A
cgpGmo-S749b	yes	131571020	G/C	0.204301	0.291883	0.177419	NLYC2	0.1	-	0.01	-
cgpGmo-S2012	yes	131570479	C/T	0.107527	0.203492	0.11828	NBYC2	#N/A	#N/A	#N/A	#N/A
cgpGmo-S1463b	yes	131571603	C/T	0.462366	0.454677	0.349462		1.27	-	0.01	-
cgpGmo-S2013	yes	131570817	A/T	0.27957	0.284888	0.172043		0.18	-	#N/A	#N/A
cgpGmo-S2014	no	#N/A	C/T	0	0	0		#N/A	#N/A	#N/A	#N/A
cgpGmo-S2015	yes	131571343	C/T	0.473118	0.499942	0.494624		0.28	-	1.88	-
cgpGmo-S752b	yes	131571137	G/C	0.516129	0.420858	0.301075		1.36	-	0.54	-
cgpGmo-S2016	yes	131571786	T/C	0.430108	0.448144	0.365591	NBYC2	1.39	-	#N/A	#N/A
cgpGmo-S1465	yes	131571414	T/G	0.537634	0.393109	0.268817		#N/A	#N/A	0.54	-
cgpGmo-S1466a	yes	131570631	C/T	0.27957	0.255752	0.150538		#N/A	#N/A	1.33	-
cgpGmo-S1466b	yes	131570617	C/T	0.247312	0.248179	0.145161		#N/A	#N/A	1.33	-
cgpGmo-S1467	yes	131570699	T/A	0.301075	0.390797	0.27957		#N/A	#N/A	0.1	-
cgpGmo-S756b	no	#N/A	C/T	0	0	0		#N/A	#N/A	#N/A	#N/A
cgpGmo-S1469	yes	131571428	A/C	0.462366	0.447971	0.33871		0.55	-	2.47	-
cgpGmo-S2017	yes	131571298	T/A	0.419355	0.372008	0.295699		0.41	-	0.18	-
cgpGmo-S2018	yes	131571801	A/G	0.462366	0.489247	0.489247		#N/A	#N/A	0.01	-
cgpGmo-S2019	yes	131570948	G/T	0.225806	0.232686	0.134409		0.71	-	5.81	**
cgpGmo-S1470	no	#N/A	C/T	0	0	0		#N/A	#N/A	#N/A	#N/A
cgpGmo-S2020	no	#N/A	A/T	0	0	0		#N/A	#N/A	#N/A	#N/A
cgpGmo-S2021	yes	131571616	T/A	0.397849	0.497919	0.467742		1.27	-	0.27	-
cgpGmo-S1471	yes	131571087	C/G	0.290323	0.343681	0.22043		0.55	-	3.18	*
cgpGmo-S761b	yes	131570608	G/A	0.354839	0.355475	0.231183		#N/A	#N/A	#N/A	#N/A
cgpGmo-S1473	yes	131571566	C/T	0.397849	0.38808	0.263441		0.28	-	1.33	-
cgpGmo-S2022	no	#N/A	C/T	0	0	0		#N/A	#N/A	#N/A	#N/A
cgpGmo-S2023	yes	131570319	A/T	0.0645161	0.062435	0.0322581		#N/A	#N/A	#N/A	#N/A
cgpGmo-S2024	no	#N/A	A/G	0	0	0		#N/A	#N/A	#N/A	#N/A
cgpGmo-S2025	yes	131570990	T/A	0.311828	0.355475	0.231183		0.28	-	0.89	-
cgpGmo-S2026	yes	131571624	T/A	0.516129	0.493005	0.44086		0.55	-	0.1	-
cgpGmo-S2027	yes	131571349	A/T	0.344086	0.387328	0.268817	NBYC2	0.04	-	1.33	-
cgpGmo-S1474	yes	131570804	C/A	0.387097	0.437045	0.376344	NLYC3	1.72	-	#N/A	#N/A
cgpGmo-S1475	yes	131571155	G/A	0.483871	0.458724	0.370968		#N/A	#N/A	0.27	-
cgpGmo-S2028	yes	131571709	A/T	0.408602	0.463869	0.365591	NBYC2	#N/A	#N/A	2.21	-
cgpGmo-S1476a	no	#N/A	C/T	0	0	0		#N/A	#N/A	#N/A	#N/A
cgpGmo-S1476b	no	#N/A	T/G	0	0	0		#N/A	#N/A	#N/A	#N/A
cgpGmo-S776b	yes	131571559	C/T	0.451613	0.493005	0.44086		1.11	-	3.18	-
cgpGmo-S2030	no	#N/A	A/G	0	0	0		#N/A	#N/A	#N/A	#N/A
cgpGmo-S2031	yes	131570411	T/A	0.193548	0.208579	0.11828		#N/A	#N/A	#N/A	#N/A
cgpGmo-S783a	no	#N/A	A/G	0	0	0		#N/A	#N/A	#N/A	#N/A
cgpGmo-S1480	yes	131571899	G/A	0.989247	0.489305	0.494624	NBYC1,NBYC2,NLYC2,NLYC3	#N/A	#N/A	#N/A	#N/A
cgpGmo-S2032	yes	131571782	C/T	0.494624	0.463869	0.365591		6.55	**	#N/A	#N/A
cgpGmo-S785a	yes	131570420	A/C	0.204301	0.200312	0.112903		#N/A	#N/A	#N/A	#N/A
cgpGmo-S2033	no	#N/A	A/G	0	0	0		#N/A	#N/A	#N/A	#N/A
cgpGmo-S2034	yes	131571395	C/T	0.451613	0.497167	0.462366		3.72	-	0.27	-
cgpGmo-S2035	yes	131571014	T/A	0.333333	0.366805	0.241935		4.06	**	#N/A	#N/A
cgpGmo-S1482	yes	131571267	A/G	0.268817	0.32946	0.22043		1.99	-	0.89	-
cgpGmo-S1483	yes	131571204	C/G	0.236559	0.298763	0.182796	NBYC2	0.91	-	0.27	-
cgpGmo-S1484	yes	131571508	A/G	0.44086	0.425078	0.306452		5.38	**	2.47	-
cgpGmo-S2036	no	#N/A	A/G	0	0	0		#N/A	#N/A	#N/A	#N/A
cgpGmo-S2037	yes	131570273	C/T	0.0107527	0.0105793	0.00537634		#N/A	#N/A	#N/A	#N/A
cgpGmo-S2038	no	#N/A	A/C	0	0	0		#N/A	#N/A	#N/A	#N/A
cgpGmo-S2039	yes	131570422	G/C	0.107527	0.101746	0.0537634		#N/A	#N/A	#N/A	#N/A
cgpGmo-S2040	no	#N/A	G/A	0	0	0		#N/A	#N/A	#N/A	#N/A
cgpGmo-S793b	no	#N/A	G/C	0	0	0		#N/A	#N/A	#N/A	#N/A
cgpGmo-S2041	yes	131571034	G/A	0.473118	0.444444	0.333333		0.91	-	#N/A	#N/A
cgpGmo-S2042	yes	131570949	G/T	0.225806	0.26321	0.155914		0.1	-	0.54	-
cgpGmo-S795a	yes	131571855	A/C	0.989247	0.499942	0.494624	NBYC1,NBYC2,NLYC2,NLYC3	90	*******	91	*******
cgpGmo-S2043	no	#N/A	T/G	0	0	0		#N/A	#N/A	#N/A	#N/A
cgpGmo-S2044	yes	131571789	C/T	0.354839	0.343681	0.22043		0.2	-	#N/A	#N/A
cgpGmo-S1487b	no	#N/A	T/A	0	0	0		#N/A	#N/A	#N/A	#N/A
cgpGmo-S1487c	no	#N/A	C/G	0	0	0		#N/A	#N/A	#N/A	#N/A
cgpGmo-S1487a	no	#N/A	C/G	0	0	0		#N/A	#N/A	#N/A	#N/A
cgpGmo-S1489	yes	131570523	T/G	0.0860215	0.0823217	0.0430108		1.11	-	#N/A	#N/A
cgpGmo-S1490	yes	131571022	T/C	0.387097	0.372297	0.247312		#N/A	#N/A	1.33	-
cgpGmo-S2045	no	#N/A	T/C	0	0	0		#N/A	#N/A	#N/A	#N/A
cgpGmo-S2046	yes	131570348	T/C	0.0752688	0.0724361	0.0376344		#N/A	#N/A	#N/A	#N/A
cgpGmo-S2047	yes	131570500	C/T	0.333333	0.331426	0.209677		#N/A	#N/A	#N/A	#N/A
cgpGmo-S2048	yes	131570320	C/T	0.0860215	0.0804717	0.0430108		#N/A	#N/A	#N/A	#N/A
cgpGmo-S2049	yes	131570648	A/C	0.225806	0.21673	0.123656		3.6	*	#N/A	#N/A
cgpGmo-S2050	yes	131570458	C/A	0.0537634	0.0523182	0.0268817		#N/A	#N/A	#N/A	#N/A
cgpGmo-S1491a	yes	131571105	T/G	0.419355	0.46092	0.360215		0.48	-	#N/A	#N/A
cgpGmo-S1491c	yes	131570890	C/T	0.16129	0.144814	0.0806452		#N/A	#N/A	#N/A	#N/A
cgpGmo-S1492	no	#N/A	T/A	0	0	0		#N/A	#N/A	#N/A	#N/A
cgpGmo-S2051	yes	131571914	T/A	1	0.5	0.5	NBYC1,NBYC2,NLYC2,NLYC3	#N/A	#N/A	#N/A	#N/A
cgpGmo-S1493	no	#N/A	C/T	0	0	0		#N/A	#N/A	#N/A	#N/A
cgpGmo-S2052	yes	131570673	A/T	0.172043	0.157244	0.0860215		#N/A	#N/A	0.1	-
cgpGmo-S2053	yes	131570370	A/T	0.0752688	0.0920916	0.0483871	NBYC2	#N/A	#N/A	#N/A	#N/A
cgpGmo-S811a	yes	131570553	C/A	0.354839	0.343681	0.22043		#N/A	#N/A	#N/A	#N/A
cgpGmo-S1495	yes	131570603	T/C	0.344086	0.349636	0.225806		#N/A	#N/A	#N/A	#N/A
cgpGmo-S2054	yes	131570587	A/T	0.344086	0.429183	0.311828	NBYC2	#N/A	#N/A	#N/A	#N/A
cgpGmo-S2055	yes	131570615	A/T	0.344086	0.325124	0.204301		#N/A	#N/A	#N/A	#N/A
cgpGmo-S814b	yes	131570664	G/T	0.344086	0.366979	0.247312		#N/A	#N/A	#N/A	#N/A
cgpGmo-S1497	yes	131571013	A/G	0.258065	0.270552	0.16129		2.84	*	0.89	-
cgpGmo-S816a	yes	131571507	A/G	0.397849	0.476876	0.392473		#N/A	#N/A	0.27	-
cgpGmo-S2056	yes	131571447	C/T	0.419355	0.46092	0.360215		0.55	-	5.02	*
cgpGmo-S2057	no	#N/A	T/C	0	0	0		#N/A	#N/A	#N/A	#N/A
cgpGmo-S818a	yes	131571225	G/A	0.365591	0.444444	0.333333		4.87	*	3.97	**
cgpGmo-S819b	yes	131571581	T/C	0.462366	0.468436	0.392473		1.47	-	3.73	-
cgpGmo-S2058	yes	131571378	G/T	0.408602	0.412071	0.290323	NBYC2	#N/A	#N/A	#N/A	#N/A
cgpGmo-S2059	yes	131571092	A/G	0.516129	0.457856	0.354839		#N/A	#N/A	0.4	-
cgpGmo-S1501a	no	#N/A	A/G	0	0	0		#N/A	#N/A	#N/A	#N/A
cgpGmo-S1501b	no	#N/A	C/G	0	0	0		#N/A	#N/A	#N/A	#N/A
cgpGmo-S822b	no	#N/A	A/T	0	0	0		#N/A	#N/A	#N/A	#N/A
cgpGmo-S2060	no	#N/A	T/C	0	0	0		#N/A	#N/A	#N/A	#N/A
cgpGmo-S2061	no	#N/A	A/G	0	0	0		#N/A	#N/A	#N/A	#N/A
cgpGmo-S1503	yes	131571255	C/T	0.505376	0.491675	0.435484		7.51	***	#N/A	#N/A
cgpGmo-S1504	yes	131571509	G/A	0.483871	0.494219	0.446237		1.47	-	2.47	-
cgpGmo-S2062	no	#N/A	C/G	0	0	0		#N/A	#N/A	#N/A	#N/A
cgpGmo-S1505	no	#N/A	T/C	0	0	0		#N/A	#N/A	#N/A	#N/A
cgpGmo-S2063	yes	131571409	A/G	0.44086	0.491675	0.435484		0.55	-	3.18	*
cgpGmo-S1506	yes	131571722	T/G	0.537634	0.457856	0.354839		0.2	-	2.82	-
cgpGmo-S1507	yes	131570747	G/T	0.258065	0.24049	0.139785		#N/A	#N/A	0.55	-
cgpGmo-S838b	no	#N/A	A/G	0	0	0		#N/A	#N/A	#N/A	#N/A
cgpGmo-S1509	no	#N/A	A/G	0	0	0		#N/A	#N/A	#N/A	#N/A
cgpGmo-S2064	yes	131571915	G/A	0.978495	0.478726	0.489247	NBYC1,NBYC2,NLYC2,NLYC3	#N/A	#N/A	#N/A	#N/A
cgpGmo-S2065	yes	131571416	A/G	0.451613	0.474506	0.387097		1.36	-	3.73	-
cgpGmo-S2066	yes	131570497	T/G	0.268817	0.272806	0.177419		#N/A	#N/A	#N/A	#N/A
cgpGmo-S2067	yes	131571068	T/G	0.344086	0.399584	0.290323		0.28	-	#N/A	#N/A
cgpGmo-S2068	yes	131571742	C/A	0.333333	0.362643	0.274194		0.71	-	74.8	*******
cgpGmo-S2069	yes	131571541	A/C	0.430108	0.483293	0.408602		0.18	-	0.54	-
cgpGmo-S1510	yes	131570755	G/A	0.258065	0.323737	0.215054		0.48	-	#N/A	#N/A
cgpGmo-S2070	yes	131571679	G/T	0.430108	0.267314	0.365591		#N/A	#N/A	#N/A	#N/A
cgpGmo-S2071	yes	131570299	C/G	0.0215054	0.0212741	0.0107527		#N/A	#N/A	#N/A	#N/A
cgpGmo-S2072	yes	131570540	A/T	0.27957	0.284888	0.172043		#N/A	#N/A	#N/A	#N/A
cgpGmo-S2073	yes	131570360	G/A	0.107527	0.101746	0.0537634		#N/A	#N/A	#N/A	#N/A
cgpGmo-S845b	no	#N/A	A/G	0	0	0		#N/A	#N/A	#N/A	#N/A
cgpGmo-S2074	yes	131570496	C/A	0.0645161	0.0589664	0.0322581		#N/A	#N/A	#N/A	#N/A
cgpGmo-S2075	yes	131570641	G/T	0.408602	0.457856	0.354839		#N/A	#N/A	#N/A	#N/A
cgpGmo-S846a	no	#N/A	A/C	0	0	0		#N/A	#N/A	#N/A	#N/A
cgpGmo-S2076	no	#N/A	A/G	0	0	0		#N/A	#N/A	#N/A	#N/A
cgpGmo-S2077	yes	131571144	A/G	0.516129	0.498555	0.473118		#N/A	#N/A	0.27	-
cgpGmo-S2078	yes	131570815	C/A	0.129032	0.139207	0.0752688		4.44	**	2.47	-
cgpGmo-S2079	yes	131570967	A/C	0.365591	0.312175	0.193548		1.62	-	#N/A	#N/A
cgpGmo-S2080	yes	131570376	G/A	0.0967742	0.0837669	0.0483871		#N/A	#N/A	#N/A	#N/A
cgpGmo-S2081	yes	131571427	T/A	0.430108	0.49948	0.483871		#N/A	#N/A	3.97	**
cgpGmo-S1513	yes	131570719	C/T	0.139785	0.129206	0.0806452		0.76	-	#N/A	#N/A
cgpGmo-S2082	yes	131570784	A/C	0.290323	0.305527	0.188172		#N/A	#N/A	1.86	-
cgpGmo-S854b	yes	131571576	G/T	0.494624	0.486993	0.419355		7.04	**	0.1	-
cgpGmo-S1515	no	#N/A	A/G	0	0	0		#N/A	#N/A	#N/A	#N/A
cgpGmo-S856a	yes	131570401	T/C	0.107527	0.10059	0.0537634		#N/A	#N/A	#N/A	#N/A
cgpGmo-S2083	yes	131571697	A/G	0.473118	0.420858	0.301075		0.04	-	0.54	-
cgpGmo-S2084	no	#N/A	A/T	0	0	0		#N/A	#N/A	#N/A	#N/A
cgpGmo-S1517	no	#N/A	A/C	0	0	0		#N/A	#N/A	#N/A	#N/A
cgpGmo-S2085	yes	131571263	T/G	0.301075	0.312175	0.193548		1.9	-	3.18	*
cgpGmo-S1518a	no	#N/A	T/C	0	0	0		#N/A	#N/A	#N/A	#N/A
cgpGmo-S1518b	no	#N/A	G/C	0	0	0		#N/A	#N/A	#N/A	#N/A
cgpGmo-S1520	yes	131570650	A/G	0.27957	0.24049	0.139785		0.04	-	#N/A	#N/A
cgpGmo-S1521	no	#N/A	G/C	0	0	0		#N/A	#N/A	#N/A	#N/A
cgpGmo-S2086	yes	131571765	T/C	0.569892	0.466701	0.370968		0.4	-	0.27	-
cgpGmo-S2087	yes	131571739	A/G	0.376344	0.407504	0.284946		#N/A	#N/A	0.1	-
cgpGmo-S2088	yes	131570588	C/T	0.290323	0.277778	0.166667		#N/A	#N/A	#N/A	#N/A
cgpGmo-S2089	yes	131571664	C/T	0.494624	0.499942	0.494624		1.9	-	3.97	**
cgpGmo-S2090	yes	131570395	A/C	0.172043	0.174818	0.0967742		#N/A	#N/A	#N/A	#N/A
cgpGmo-S2091	yes	131570244	A/T	0.0215054	0.0212741	0.0107527		#N/A	#N/A	#N/A	#N/A
cgpGmo-S1522	yes	131571439	C/G	0.419355	0.47202	0.38172		0.21	-	0.01	-
cgpGmo-S2092	no	#N/A	C/T	0	0	0		#N/A	#N/A	#N/A	#N/A
cgpGmo-S2093	yes	131571535	C/T	0.322581	0.456006	0.365591	NLYC3	1.36	-	0.1	-
cgpGmo-S2094	yes	131570622	A/T	0.301075	0.325124	0.204301		#N/A	#N/A	#N/A	#N/A
cgpGmo-S1523	no	#N/A	A/T	0	0	0		#N/A	#N/A	#N/A	#N/A
cgpGmo-S871b	no	#N/A	C/T	0	0	0		#N/A	#N/A	#N/A	#N/A
cgpGmo-S872a	yes	131571747	C/T	0.430108	0.495317	0.451613		2.53	-	0.3	-
cgpGmo-S875a	no	#N/A	G/C	0	0	0		#N/A	#N/A	#N/A	#N/A
cgpGmo-S1527	no	#N/A	A/G	0	0	0		#N/A	#N/A	#N/A	#N/A
cgpGmo-S2095	yes	131570435	T/G	0.172043	0.224766	0.129032		#N/A	#N/A	#N/A	#N/A
cgpGmo-S2096	no	#N/A	C/T	0	0	0		#N/A	#N/A	#N/A	#N/A
cgpGmo-S1528a	yes	131571604	G/A	0.462366	0.416522	0.295699		0.91	-	2.93	-
cgpGmo-S1528b	no	#N/A	G/A	0	0	0		#N/A	#N/A	#N/A	#N/A
cgpGmo-S1529	yes	131570282	T/G	0.0322581	0.0317378	0.016129		#N/A	#N/A	#N/A	#N/A
cgpGmo-S2097	yes	131570734	A/G	0.311828	0.366805	0.241935		#N/A	#N/A	1.95	-
cgpGmo-S1530	yes	131571315	C/A	0.408602	0.393109	0.268817		#N/A	#N/A	#N/A	#N/A
cgpGmo-S2098	yes	131570245	G/A	0.0107527	0.0106949	0.00537634		#N/A	#N/A	#N/A	#N/A
cgpGmo-S880a	no	#N/A	T/C	0	0	0		#N/A	#N/A	#N/A	#N/A
cgpGmo-S1532	yes	131570381	G/A	0.129032	0.139207	0.0752688		#N/A	#N/A	#N/A	#N/A
cgpGmo-S882a	yes	131570582	A/T	0.16129	0.166089	0.0913978		1.9	-	#N/A	#N/A
cgpGmo-S885a	no	#N/A	G/A	0	0	0		#N/A	#N/A	#N/A	#N/A
cgpGmo-S2099	yes	131570277	A/T	0.0215054	0.0212741	0.0107527		#N/A	#N/A	#N/A	#N/A
cgpGmo-S2100	yes	131570577	C/A	0.139785	0.148283	0.0806452		#N/A	#N/A	0.89	-
cgpGmo-S889b	yes	131571104	T/G	0.16129	0.148283	0.0806452		0.49	-	1.86	-
cgpGmo-S890b	yes	131570334	C/A	0.129032	0.120708	0.0645161		#N/A	#N/A	#N/A	#N/A
cgpGmo-S892a	yes	131570242	C/T	0.0107527	0.0106949	0.00537634		#N/A	#N/A	#N/A	#N/A
cgpGmo-S2101	yes	131571016	A/C	0.365591	0.461325	0.376344		0.91	-	#N/A	#N/A
cgpGmo-S2102	yes	131570752	C/T	0.311828	0.26321	0.155914		0.28	-	#N/A	#N/A
cgpGmo-S2103	no	#N/A	A/G	0	0	0		#N/A	#N/A	#N/A	#N/A
cgpGmo-S2104	yes	131570792	G/A	0.290323	0.277778	0.166667		3.79	-	#N/A	#N/A
cgpGmo-S2105	yes	131571826	T/C	0.462366	0.479535	0.424731		#N/A	#N/A	#N/A	#N/A
cgpGmo-S2106	yes	131571587	G/A	0.430108	0.372297	0.247312		0.55	-	0.2	-
cgpGmo-S1538a	yes	131570402	G/A	0.107527	0.120708	0.0645161		#N/A	#N/A	#N/A	#N/A
cgpGmo-S1538b	yes	131571178	A/G	0.322581	0.469418	0.376344		1	-	2.47	-
cgpGmo-S2107	yes	131571486	G/T	0.462366	0.433171	0.317204		1.92	-	0.01	-
cgpGmo-S1541a	yes	131571306	T/C	0.408602	0.429183	0.311828		0.04	-	0.1	-
cgpGmo-S1541b	yes	131570349	A/T	0.0215054	0.0208117	0.0107527		#N/A	#N/A	#N/A	#N/A
cgpGmo-S2108	yes	131571322	G/A	0.408602	0.412071	0.290323		0.18	-	0.89	-
cgpGmo-S1542	yes	131571856	A/T	1	0.5	0.5	NBYC1,NBYC2,NLYC2,NLYC3	#N/A	#N/A	#N/A	#N/A
cgpGmo-S2109	no	#N/A	G/C	0	0	0		#N/A	#N/A	#N/A	#N/A
cgpGmo-S1543	yes	131570647	T/G	0.258065	0.266389	0.172043		#N/A	#N/A	0.27	-
cgpGmo-S2110	yes	131570893	G/A	0.408602	0.412071	0.290323		#N/A	#N/A	0.27	-
cgpGmo-S5a	no	#N/A	A/T	0	0	0		#N/A	#N/A	#N/A	#N/A
cgpGmo-S1545	no	#N/A	A/G	0	0	0		#N/A	#N/A	#N/A	#N/A
cgpGmo-S2111	yes	131571545	G/A	0.494624	0.474506	0.387097		#N/A	#N/A	0.54	-
cgpGmo-S903a	yes	131570333	A/G	0.0430108	0.0420858	0.0215054		#N/A	#N/A	#N/A	#N/A
cgpGmo-S2112	yes	131571041	G/T	0.301075	0.284888	0.172043		0.04	-	0.01	-
cgpGmo-S2113	yes	131570776	T/C	0.258065	0.221991	0.129032		#N/A	#N/A	2.84	*
cgpGmo-S2114	yes	131571216	G/A	0.473118	0.479131	0.397849		#N/A	#N/A	0.01	-
cgpGmo-S2115	yes	131571410	C/T	0.344086	0.361198	0.236559		0.71	-	0.54	-
cgpGmo-S2116	no	#N/A	T/G	0	0	0		#N/A	#N/A	#N/A	#N/A
cgpGmo-S2117	no	#N/A	T/C	0	0	0		#N/A	#N/A	#N/A	#N/A
cgpGmo-S1547	no	#N/A	G/A	0	0	0		#N/A	#N/A	#N/A	#N/A
cgpGmo-S1548	yes	131570453	A/G	0.301075	0.255752	0.150538		#N/A	#N/A	#N/A	#N/A
cgpGmo-S2118	yes	131570619	G/A	0.0752688	0.0724361	0.0376344		#N/A	#N/A	#N/A	#N/A
cgpGmo-S2119	yes	131570896	T/A	0.311828	0.343681	0.22043		0.4	-	#N/A	#N/A
cgpGmo-S2120	yes	131570796	G/A	0.247312	0.277778	0.166667		#N/A	#N/A	0.1	-
cgpGmo-S1549	yes	131570287	C/T	0.0430108	0.0420858	0.0215054		#N/A	#N/A	#N/A	#N/A
cgpGmo-S2121	yes	131571335	G/A	0.376344	0.355475	0.231183		0.4	-	0.1	-
cgpGmo-S2122	yes	131570609	T/C	0.376344	0.497919	0.467742		#N/A	#N/A	#N/A	#N/A
cgpGmo-S2123	yes	131570979	A/C	0.376344	0.398023	0.274194		#N/A	#N/A	2.47	-
cgpGmo-S2124	yes	131571205	C/T	0.44086	0.416522	0.295699		#N/A	#N/A	5.4	*
cgpGmo-S1550	no	#N/A	A/G	0	0	0		#N/A	#N/A	#N/A	#N/A
cgpGmo-S2125	yes	131571426	G/T	0.365591	0.351023	0.236559		0.55	-	0.54	-
cgpGmo-S2126	yes	131570916	C/A	0.430108	0.469418	0.376344		#N/A	#N/A	3.97	**
cgpGmo-S932a	no	#N/A	G/A	0	0	0		#N/A	#N/A	#N/A	#N/A
cgpGmo-S1552a	yes	131571149	G/T	0.451613	0.393109	0.268817		#N/A	#N/A	0.19	-
cgpGmo-S2127	no	#N/A	C/T	0	0	0		#N/A	#N/A	#N/A	#N/A
cgpGmo-S2128	no	#N/A	G/A	0	0	0		#N/A	#N/A	#N/A	#N/A
cgpGmo-S1553b	yes	131570222	C/G	0.0107527	0.0106949	0.00537634		#N/A	#N/A	#N/A	#N/A
cgpGmo-S1553a	yes	131571260	A/G	0.526882	0.447971	0.33871		2.18	-	3.97	**
cgpGmo-S1555	no	#N/A	C/T	0	0	0		#N/A	#N/A	#N/A	#N/A
cgpGmo-S1556	yes	131570548	G/C	0.150538	0.157244	0.0860215		0.01	-	#N/A	#N/A
cgpGmo-S1557	no	#N/A	A/G	0	0	0		#N/A	#N/A	#N/A	#N/A
cgpGmo-S1558	yes	131570630	A/G	0.204301	0.181235	0.102151		0.4	-	#N/A	#N/A
cgpGmo-S2129	no	#N/A	A/G	0	0	0		#N/A	#N/A	#N/A	#N/A
cgpGmo-S2130	yes	131571154	T/C	0.333333	0.366805	0.241935		1.2	-	0.91	-
cgpGmo-S2131	yes	131570318	T/C	0.0537634	0.0523182	0.0268817		#N/A	#N/A	#N/A	#N/A
cgpGmo-S2132	yes	131570811	T/A	0.311828	0.277778	0.166667		0.76	-	#N/A	#N/A
cgpGmo-S1559	no	#N/A	T/A	0	0	0		#N/A	#N/A	#N/A	#N/A
cgpGmo-S945a	yes	131570707	G/A	0.182796	0.21673	0.123656		#N/A	#N/A	6.34	**
cgpGmo-S2133	no	#N/A	A/C	0	0	0		#N/A	#N/A	#N/A	#N/A
cgpGmo-S2134	yes	131571227	G/A	0.451613	0.377385	0.258065		0.71	-	#N/A	#N/A
cgpGmo-S2135	no	#N/A	A/C	0	0	0		#N/A	#N/A	#N/A	#N/A
cgpGmo-S2136	yes	131570779	C/A	0.139785	0.148283	0.0806452		0.55	-	0.74	-
cgpGmo-S949b	no	#N/A	T/C	0	0	0		#N/A	#N/A	#N/A	#N/A
cgpGmo-S1562	no	#N/A	T/C	0	0	0		#N/A	#N/A	#N/A	#N/A
cgpGmo-S1563a	no	#N/A	A/G	0	0	0		#N/A	#N/A	#N/A	#N/A
cgpGmo-S1563b	no	#N/A	A/G	0	0	0		#N/A	#N/A	#N/A	#N/A
cgpGmo-S2137	yes	131570372	A/T	0.139785	0.146549	0.0806452		#N/A	#N/A	#N/A	#N/A
cgpGmo-S1564	yes	131570329	C/T	0.0430108	0.062435	0.0322581		#N/A	#N/A	#N/A	#N/A
cgpGmo-S1565	no	#N/A	C/T	0	0	0		#N/A	#N/A	#N/A	#N/A
cgpGmo-S951a	no	#N/A	A/T	0	0	0		#N/A	#N/A	#N/A	#N/A
cgpGmo-S952b	no	#N/A	T/C	0	0	0		#N/A	#N/A	#N/A	#N/A
cgpGmo-S2138	yes	131571548	A/T	0.430108	0.361198	0.236559		0.01	-	0.89	-
cgpGmo-S2139	yes	131571388	C/T	0.483871	0.497919	0.467742		0.01	-	0.27	-
cgpGmo-S2140	yes	131570308	G/A	0.0752688	0.0724361	0.0376344		#N/A	#N/A	#N/A	#N/A
cgpGmo-S1568	yes	131570514	A/T	0.0537634	0.0517401	0.0268817		#N/A	#N/A	#N/A	#N/A
cgpGmo-S2141	no	#N/A	C/T	0	0	0		#N/A	#N/A	#N/A	#N/A
cgpGmo-S2142	yes	131571082	C/A	0.419355	0.373511	0.38172		#N/A	#N/A	0.04	-
cgpGmo-S1569	yes	131571900	G/A	1	0.5	0.5	NBYC1,NBYC2,NLYC2,NLYC3	#N/A	#N/A	#N/A	#N/A
cgpGmo-S2143	yes	131571827	G/A	0.462366	0.466701	0.370968	NBYC2	#N/A	#N/A	2.27	-
cgpGmo-S957b	yes	131571868	C/T	1	0.5	0.5	NBYC1,NBYC2,NLYC2,NLYC3	#N/A	#N/A	#N/A	#N/A
cgpGmo-S2144	yes	131571060	A/G	0.301075	0.361198	0.236559		0.18	-	0.54	-
cgpGmo-S1571	yes	131571134	C/A	0.408602	0.393109	0.268817		8.19	****	#N/A	#N/A
cgpGmo-S1572	yes	131571330	C/A	0.483871	0.485201	0.413978		#N/A	#N/A	1.42	-
cgpGmo-S2145	yes	131570234	G/T	0.0107527	0.0106949	0.00537634		#N/A	#N/A	#N/A	#N/A
cgpGmo-S1573	yes	131570987	G/A	0.311828	0.366805	0.241935		#N/A	#N/A	5.4	*
cgpGmo-S2146	yes	131571228	C/A	0.494624	0.499942	0.494624		1.64	-	83.18	*******
cgpGmo-S962a	no	#N/A	G/A	0	0	0		#N/A	#N/A	#N/A	#N/A
cgpGmo-S1575	no	#N/A	C/T	0	0	0		#N/A	#N/A	#N/A	#N/A
cgpGmo-S1576	no	#N/A	G/A	0	0	0		#N/A	#N/A	#N/A	#N/A
cgpGmo-S1577	yes	131570834	C/A	0.376344	0.416522	0.295699		2.84	*	#N/A	#N/A
cgpGmo-S2147	no	#N/A	G/A	0	0	0		#N/A	#N/A	#N/A	#N/A
cgpGmo-S1578	yes	131571122	A/G	0.591398	0.4963	0.456989	NBYC1	#N/A	#N/A	0.54	-
cgpGmo-S1579	yes	131571839	T/C	0.483871	0.48127	0.403226		#N/A	#N/A	#N/A	#N/A
cgpGmo-S111b	yes	131571468	G/T	0.666667	0.451382	0.344086	NLYC2	#N/A	#N/A	0.01	-
cgpGmo-S967b	yes	131571385	T/C	0.44086	0.397445	0.295699		2.18	-	0.82	-
cgpGmo-S2148	yes	131570246	A/G	0.0107527	0.0106949	0.00537634		#N/A	#N/A	#N/A	#N/A
cgpGmo-S2149	yes	131570235	T/C	0.0107527	0.0106949	0.00537634		#N/A	#N/A	#N/A	#N/A
cgpGmo-S2150	no	#N/A	C/T	0	0	0		#N/A	#N/A	#N/A	#N/A
cgpGmo-S2151	no	#N/A	C/T	0	0	0		#N/A	#N/A	#N/A	#N/A
cgpGmo-S975a	yes	131571597	A/T	0.27957	0.270552	0.16129		0.55	-	#N/A	#N/A
cgpGmo-S976b	yes	131570899	G/A	0.301075	0.298763	0.182796		#N/A	#N/A	3.09	-
cgpGmo-S2152	no	#N/A	G/A	0	0	0		#N/A	#N/A	#N/A	#N/A
cgpGmo-S2153	yes	131571784	G/A	0.548387	0.491675	0.435484		2.1	-	#N/A	#N/A
cgpGmo-S1584	no	#N/A	T/C	0	0	0		#N/A	#N/A	#N/A	#N/A
cgpGmo-S1585a	no	#N/A	A/G	0	0	0		#N/A	#N/A	#N/A	#N/A
cgpGmo-S2154	yes	131571252	C/T	0.322581	0.384784	0.27957		0.91	-	0.89	-
cgpGmo-S982b	yes	131570464	G/C	0.236559	0.256677	0.16129		#N/A	#N/A	#N/A	#N/A
cgpGmo-S2155	yes	131571399	T/G	0.451613	0.444444	0.333333		0.1	-	3.97	**
cgpGmo-S2156	yes	131571718	G/T	0.430108	0.499942	0.494624	NBYC1	0.1	-	3.97	**
cgpGmo-S2157	yes	131570459	T/C	0.225806	0.248179	0.145161		#N/A	#N/A	#N/A	#N/A
cgpGmo-S1587	yes	131570354	T/C	0.0860215	0.101746	0.0537634		#N/A	#N/A	#N/A	#N/A
cgpGmo-S2158	yes	131570725	A/G	0.215054	0.422477	0.311828		#N/A	#N/A	5.81	**
cgpGmo-S1588a	yes	131571240	A/G	0.354839	0.377674	0.252688		0.04	-	0.89	-
cgpGmo-S1588b	yes	131571621	G/A	0.376344	0.486472	0.456989	NBYC1,NLYC2	1.36	-	2.47	-
cgpGmo-S2159	yes	131571420	A/C	0.397849	0.46092	0.360215		8.71	****	2.47	-
cgpGmo-S2160	yes	131571573	C/T	0.451613	0.412071	0.290323		0.73	-	0.4	-
cgpGmo-S987b	no	#N/A	T/C	0	0	0		#N/A	#N/A	#N/A	#N/A
cgpGmo-S2161	yes	131570675	A/G	0.182796	0.183432	0.102151		#N/A	#N/A	0.01	-
cgpGmo-S2162	yes	131570912	A/T	0.215054	0.237484	0.139785		#N/A	#N/A	3.11	-
cgpGmo-S2163	no	#N/A	C/G	0	0	0		#N/A	#N/A	#N/A	#N/A
cgpGmo-S991a	yes	131570346	G/C	0.0967742	0.0920916	0.0483871		#N/A	#N/A	#N/A	#N/A
cgpGmo-S2164	yes	131570809	C/T	0.258065	0.255752	0.150538		#N/A	#N/A	2.47	-
cgpGmo-S2165	yes	131571649	A/G	0.290323	0.277778	0.166667		#N/A	#N/A	0.27	-
cgpGmo-S2166	yes	131571506	T/G	0.376344	0.463811	0.38172		1.11	-	0.54	-
cgpGmo-S2167	no	#N/A	T/C	0	0	0		#N/A	#N/A	#N/A	#N/A
cgpGmo-S995b	yes	131570749	C/G	0.225806	0.21673	0.123656		#N/A	#N/A	0.01	-
cgpGmo-S997b	yes	131571208	G/A	0.462366	0.440802	0.327957		0.4	-	#N/A	#N/A
cgpGmo-S2168	no	#N/A	T/G	0	0	0		#N/A	#N/A	#N/A	#N/A
cgpGmo-S16a	yes	131571794	G/A	0.483871	0.499769	0.489247		0.28	-	#N/A	#N/A
cgpGmo-S1594	no	#N/A	G/A	0	0	0		#N/A	#N/A	#N/A	#N/A
cgpGmo-S1596a	yes	131571615	A/G	0.516129	0.479131	0.397849		10	****	36.08	*******
cgpGmo-S1596b	yes	131570600	A/G	0.150538	0.174818	0.0967742		10.8	****	#N/A	#N/A
cgpGmo-S1597	no	#N/A	T/C	0	0	0		#N/A	#N/A	#N/A	#N/A
cgpGmo-S2169	yes	131571745	C/T	0.387097	0.469418	0.376344		#N/A	#N/A	0.27	-
cgpGmo-S1598b	yes	131571397	T/G	0.365591	0.393109	0.268817		0.71	-	0.01	-
cgpGmo-S2170	no	#N/A	T/C	0	0	0		#N/A	#N/A	#N/A	#N/A
cgpGmo-S2171	yes	131571164	T/G	0.27957	0.349636	0.225806	NLYC2	2.91	*	0.27	-
cgpGmo-S1599	no	#N/A	A/G	0	0	0		#N/A	#N/A	#N/A	#N/A
cgpGmo-S1600	no	#N/A	T/C	0	0	0		#N/A	#N/A	#N/A	#N/A
cgpGmo-S1011a	yes	131570466	C/A	0.258065	0.377385	0.258065		#N/A	#N/A	#N/A	#N/A
cgpGmo-S2172	yes	131571128	C/T	0.505376	0.472598	0.403226	NBYC1	#N/A	#N/A	1.33	-
cgpGmo-S2173	yes	131571176	A/T	0.344086	0.312175	0.193548		0.1	-	1.33	-
cgpGmo-S1014a	yes	131570267	T/C	0.0430108	0.0420858	0.0215054		#N/A	#N/A	#N/A	#N/A
cgpGmo-S2174	yes	131571135	C/A	0.311828	0.366805	0.241935	NBYC2	0.1	-	6.87	***
cgpGmo-S1603	no	#N/A	A/C	0	0	0		#N/A	#N/A	#N/A	#N/A
cgpGmo-S1604b	yes	131570358	A/G	0.0645161	0.062435	0.0322581		#N/A	#N/A	#N/A	#N/A
cgpGmo-S1604c	no	#N/A	T/C	0	0	0		#N/A	#N/A	#N/A	#N/A
cgpGmo-S1018a	yes	131571434	G/T	0.505376	0.494219	0.446237		#N/A	#N/A	#N/A	#N/A
cgpGmo-S1607	yes	131570586	A/G	0.193548	0.208579	0.11828		2.18	-	#N/A	#N/A
cgpGmo-S2175	yes	131571838	A/T	0.537634	0.430108	0.322581	NLYC3	0.71	-	#N/A	#N/A
cgpGmo-S2176	yes	131570830	A/G	0.354839	0.305527	0.188172		0.1	-	#N/A	#N/A
cgpGmo-S1608	yes	131570620	A/T	0.301075	0.284888	0.172043		#N/A	#N/A	3.18	*
cgpGmo-S2177	yes	131571206	A/G	0.27957	0.24049	0.139785		0.55	-	0.27	-
cgpGmo-S1609a	yes	131571438	G/A	0.311828	0.331426	0.209677		4.06	**	0.1	-
cgpGmo-S1609b	yes	131570412	T/A	0.139785	0.249104	0.166667	NBYC2,NLYC2	#N/A	#N/A	#N/A	#N/A
cgpGmo-S1610b	yes	131570356	G/A	0.193548	0.189617	0.107527		#N/A	#N/A	#N/A	#N/A
cgpGmo-S2178	yes	131570862	T/C	0.322581	0.273789	0.172043		#N/A	#N/A	6.06	**
cgpGmo-S2179	yes	131571657	C/G	0.44086	0.454677	0.349462		5.76	*	#N/A	#N/A
cgpGmo-S1033b	no	#N/A	C/T	0	0	0		#N/A	#N/A	#N/A	#N/A
cgpGmo-S2180	yes	131571767	C/A	0.397849	0.343681	0.22043		#N/A	#N/A	1.33	-
cgpGmo-S2181	no	#N/A	G/A	0	0	0		#N/A	#N/A	#N/A	#N/A
cgpGmo-S2182	yes	131571064	G/A	0.354839	0.425078	0.306452		#N/A	#N/A	0.27	-
cgpGmo-S1612	yes	131571901	C/A	1	0.5	0.5	NBYC1,NBYC2,NLYC2,NLYC3	#N/A	#N/A	#N/A	#N/A
cgpGmo-S2183	yes	131571201	A/G	0.44086	0.416522	0.295699		0	-	0.27	-
cgpGmo-S2184	yes	131571487	T/C	0.462366	0.463811	0.38172		0.91	-	3.55	-
cgpGmo-S2185	yes	131571295	C/T	0.462366	0.48127	0.403226		1.11	-	#N/A	#N/A
cgpGmo-S2186	yes	131571229	T/C	0.376344	0.273153	0.188172		#N/A	#N/A	1.33	-
cgpGmo-S2187	yes	131571665	C/G	0.451613	0.437045	0.322581		0.28	-	4.85	**
cgpGmo-S1039a	yes	131570720	T/C	0.215054	0.429183	0.311828		#N/A	#N/A	5.81	**
cgpGmo-S2188	no	#N/A	A/G	0	0	0		#N/A	#N/A	#N/A	#N/A
cgpGmo-S2189	yes	131570625	C/T	0.172043	0.206035	0.11828	NLYC3	0.18	-	#N/A	#N/A
cgpGmo-S1614	yes	131571902	T/A	1	0.5	0.5	NBYC1,NBYC2,NLYC2,NLYC3	#N/A	#N/A	#N/A	#N/A
cgpGmo-S1042a	yes	131570854	A/G	0.365591	0.349636	0.225806		0.28	-	#N/A	#N/A
cgpGmo-S1616	yes	131571903	C/T	1	0.5	0.5	NBYC1,NBYC2,NLYC2,NLYC3	#N/A	#N/A	#N/A	#N/A
cgpGmo-S2190	no	#N/A	G/A	0	0	0		#N/A	#N/A	#N/A	#N/A
cgpGmo-S1617	yes	131570971	A/T	0.430108	0.451382	0.344086		4.06	**	#N/A	#N/A
cgpGmo-S2191	yes	131571606	T/C	0.462366	0.488669	0.424731		2.89	-	2.67	-
cgpGmo-S2192	no	#N/A	T/C	0	0	0		#N/A	#N/A	#N/A	#N/A
cgpGmo-S1055b	yes	131570489	T/C	0.172043	0.174818	0.0967742		#N/A	#N/A	#N/A	#N/A
cgpGmo-S2193	yes	131571518	T/A	0.397849	0.447393	0.38172		0.1	-	2.47	-
cgpGmo-S1057a	yes	131571515	A/C	0.419355	0.48127	0.403226		0.01	-	0.19	-
cgpGmo-S2194	no	#N/A	T/C	0	0	0		#N/A	#N/A	#N/A	#N/A
cgpGmo-S2195	no	#N/A	C/G	0	0	0		#N/A	#N/A	#N/A	#N/A
cgpGmo-S2196	yes	131571467	G/A	0.397849	0.454677	0.349462		0.91	-	0.54	-
cgpGmo-S2197	no	#N/A	A/G	0	0	0		#N/A	#N/A	#N/A	#N/A
cgpGmo-S2198	yes	131570810	A/T	0.236559	0.270552	0.16129		#N/A	#N/A	0.89	-
cgpGmo-S1620	yes	131571197	G/C	0.419355	0.48127	0.403226		0.1	-	#N/A	#N/A
cgpGmo-S1621	yes	131571631	C/T	0.44086	0.440802	0.327957		1.9	-	0.1	-
cgpGmo-S1622	yes	131571762	G/T	0.419355	0.499075	0.478495	NBYC1	#N/A	#N/A	3.97	-
cgpGmo-S1623	no	#N/A	A/G	0	0	0		#N/A	#N/A	#N/A	#N/A
cgpGmo-S2199	yes	131570278	A/G	0.0860215	0.0823217	0.0430108		#N/A	#N/A	#N/A	#N/A
cgpGmo-S2200	yes	131571549	A/G	0.462366	0.46092	0.360215		1.11	-	0.89	-
cgpGmo-S2201	yes	131570702	A/G	0.225806	0.21673	0.123656		#N/A	#N/A	0.27	-
cgpGmo-S2202	yes	131571452	A/T	0.451613	0.429183	0.311828		0.28	-	2.67	-
cgpGmo-S1071b	yes	131570241	C/A	0	0	0		#N/A	#N/A	#N/A	#N/A
cgpGmo-S1625a	no	#N/A	A/T	0	0	0		#N/A	#N/A	#N/A	#N/A
cgpGmo-S1625b	yes	131571863	C/T	1	0.5	0.5	NBYC1,NBYC2,NLYC2,NLYC3	#N/A	#N/A	#N/A	#N/A
cgpGmo-S2203	no	#N/A	T/C	0	0	0		#N/A	#N/A	#N/A	#N/A
cgpGmo-S2204	no	#N/A	A/G	0	0	0		#N/A	#N/A	#N/A	#N/A
cgpGmo-S2205	yes	131570423	C/G	0.16129	0.148283	0.0806452		#N/A	#N/A	#N/A	#N/A
cgpGmo-S46b	yes	131570626	A/G	0.16129	0.183432	0.102151		#N/A	#N/A	0.01	-
cgpGmo-S2206	no	#N/A	A/G	0	0	0		#N/A	#N/A	#N/A	#N/A
cgpGmo-S2207	yes	131570868	G/A	0.107527	0.11932	0.0645161	NLYC2	1.9	-	0.54	-
cgpGmo-S1076b	yes	131571162	A/T	0.204301	0.200312	0.112903		#N/A	#N/A	#N/A	#N/A
cgpGmo-S1628	no	#N/A	A/T	0	0	0		#N/A	#N/A	#N/A	#N/A
cgpGmo-S1629	yes	131570972	T/C	0.408602	0.486993	0.419355		0.1	-	#N/A	#N/A
cgpGmo-S1077a	no	#N/A	G/A	0	0	0		#N/A	#N/A	#N/A	#N/A
cgpGmo-S2208	yes	131570294	T/A	0.0645161	0.062435	0.0322581		#N/A	#N/A	#N/A	#N/A
cgpGmo-S2209	yes	131571129	T/C	0.376344	0.433171	0.317204	NLYC2	#N/A	#N/A	0.63	-
cgpGmo-S2210	no	#N/A	A/G	0	0	0		#N/A	#N/A	#N/A	#N/A
cgpGmo-S2211	yes	131570901	G/T	0.322581	0.349636	0.225806		#N/A	#N/A	0.63	-
cgpGmo-S1085b	yes	131571044	T/C	0.430108	0.498555	0.473118		0.1	-	#N/A	#N/A
cgpGmo-S2212	yes	131571456	G/A	0.397849	0.447162	0.349462	NLYC3	2.98	-	0.38	-
cgpGmo-S2213	no	#N/A	A/C	0	0	0		#N/A	#N/A	#N/A	#N/A
cgpGmo-S1087a	yes	131571857	C/A	1	0.5	0.5	NBYC1,NBYC2,NLYC2,NLYC3	#N/A	#N/A	#N/A	#N/A
cgpGmo-S2214	no	#N/A	C/A	0	0	0		#N/A	#N/A	#N/A	#N/A
cgpGmo-S2215	yes	131571023	T/C	0.451613	0.451382	0.344086		#N/A	#N/A	2.56	-
cgpGmo-S2216	yes	131570384	G/A	0.129032	0.139207	0.0752688		#N/A	#N/A	#N/A	#N/A
cgpGmo-S1092a	yes	131570998	T/A	0.301075	0.284888	0.172043		0.04	-	1.86	-
cgpGmo-S2288	yes	131570657	G/C	0.258065	0.356111	0.236559	NLYC2	#N/A	#N/A	0.89	-
cgpGmo-S1634	yes	131571114	G/A	0.430108	0.437045	0.322581		0.04	-	#N/A	#N/A
cgpGmo-S2217	yes	131570236	G/A	0.0107527	0.0104636	0.00537634		#N/A	#N/A	#N/A	#N/A
cgpGmo-S2218	yes	131571440	C/A	0.526882	0.46092	0.360215		0.01	-	0.27	-
cgpGmo-S119b	yes	131571254	T/C	0.290323	0.291883	0.177419		0.4	-	0.27	-
cgpGmo-S2219	yes	131571361	A/G	0.451613	0.493005	0.44086		#N/A	#N/A	#N/A	#N/A
cgpGmo-S2220	yes	131571652	C/T	0.333333	0.32946	0.22043		1.72	-	4.76	*
cgpGmo-S1101b	no	#N/A	G/T	0	0	0		#N/A	#N/A	#N/A	#N/A
cgpGmo-S2221	yes	131571117	G/A	0.419355	0.433171	0.317204		#N/A	#N/A	#N/A	#N/A
cgpGmo-S1637	no	#N/A	T/C	0	0	0		#N/A	#N/A	#N/A	#N/A
cgpGmo-S1638	yes	131570741	T/A	0.182796	0.405538	0.327957	NBYC1,NBYC2,NLYC2,NLYC3	#N/A	#N/A	#N/A	#N/A
cgpGmo-S1639	yes	131570705	C/T	0.301075	0.298763	0.182796		#N/A	#N/A	0.01	-
cgpGmo-S1102a	no	#N/A	A/C	0	0	0		#N/A	#N/A	#N/A	#N/A
cgpGmo-S2222	yes	131571160	C/A	0.483871	0.4963	0.456989		2.18	-	#N/A	#N/A
cgpGmo-S2223	yes	131570694	G/C	0.526882	0.407504	0.284946		#N/A	#N/A	#N/A	#N/A
cgpGmo-S2224	yes	131571423	T/A	0.430108	0.393109	0.268817		1.36	-	0.01	-
cgpGmo-S1641	yes	131571904	G/A	1	0.5	0.5	NBYC1,NBYC2,NLYC2,NLYC3	#N/A	#N/A	#N/A	#N/A
cgpGmo-S1642	no	#N/A	G/A	0	0	0		#N/A	#N/A	#N/A	#N/A
cgpGmo-S1118	no	#N/A	A/G	0	0	0		#N/A	#N/A	#N/A	#N/A
cgpGmo-S1119	no	#N/A	A/G	0	0	0		#N/A	#N/A	#N/A	#N/A
cgpGmo-S1120	no	#N/A	G/A	0	0	0		#N/A	#N/A	#N/A	#N/A
cgpGmo-S1121	yes	131570255	G/T	0.0107527	0.0106949	0.00537634		#N/A	#N/A	#N/A	#N/A
cgpGmo-S1122	yes	131570593	G/A	0.258065	0.24049	0.139785		#N/A	#N/A	4.85	**
cgpGmo-S1123	yes	131571138	C/T	0.483871	0.4963	0.456989	NLYC3	#N/A	#N/A	1.33	-
cgpGmo-S1124	no	#N/A	T/C	0	0	0		#N/A	#N/A	#N/A	#N/A
cgpGmo-S1125	no	#N/A	T/C	0	0	0		#N/A	#N/A	#N/A	#N/A
cgpGmo-S1126	yes	131570359	G/A	0.0967742	0.148283	0.0806452	NLYC3	#N/A	#N/A	#N/A	#N/A
cgpGmo-S1127	yes	131570465	T/C	0.150538	0.19193	0.107527	NLYC2	#N/A	#N/A	#N/A	#N/A
cgpGmo-S1128	no	#N/A	A/G	0	0	0		#N/A	#N/A	#N/A	#N/A
cgpGmo-S1129	no	#N/A	G/A	0	0	0		#N/A	#N/A	#N/A	#N/A
cgpGmo-S1130	yes	131570451	A/G	0.0215054	0.0212741	0.0107527		#N/A	#N/A	#N/A	#N/A
cgpGmo-S1131	yes	131571528	C/G	0.462366	0.416522	0.295699		1.36	-	#N/A	#N/A
cgpGmo-S1132	yes	131571852	A/T	0.903226	0.49948	0.483871	NBYC1,NBYC2,NLYC2,NLYC3	90	*******	91	*******
cgpGmo-S1133	no	#N/A	T/C	0	0	0		#N/A	#N/A	#N/A	#N/A
cgpGmo-S1134	no	#N/A	C/T	0	0	0		#N/A	#N/A	#N/A	#N/A
cgpGmo-S1135	no	#N/A	G/T	0	0	0		#N/A	#N/A	#N/A	#N/A
cgpGmo-S1136	no	#N/A	T/C	0	0	0		#N/A	#N/A	#N/A	#N/A
cgpGmo-S1137	no	#N/A	A/G	0	0	0		#N/A	#N/A	#N/A	#N/A
cgpGmo-S1138	no	#N/A	G/C	0	0	0		#N/A	#N/A	#N/A	#N/A
cgpGmo-S1139	no	#N/A	T/C	0	0	0		#N/A	#N/A	#N/A	#N/A
cgpGmo-S1140	yes	131570978	A/T	0.107527	0.139207	0.0752688		#N/A	#N/A	#N/A	#N/A
cgpGmo-S1141	no	#N/A	T/A	0	0	0		#N/A	#N/A	#N/A	#N/A
cgpGmo-S1142	yes	131570306	C/T	0.0645161	0.101746	0.0537634		#N/A	#N/A	#N/A	#N/A
cgpGmo-S1143	no	#N/A	G/A	0	0	0		#N/A	#N/A	#N/A	#N/A
cgpGmo-S1144	no	#N/A	T/A	0	0	0		#N/A	#N/A	#N/A	#N/A
cgpGmo-S1145	no	#N/A	G/A	0	0	0		#N/A	#N/A	#N/A	#N/A
cgpGmo-S1146	no	#N/A	T/C	0	0	0		#N/A	#N/A	#N/A	#N/A
cgpGmo-S1147	no	#N/A	C/T	0	0	0		#N/A	#N/A	#N/A	#N/A
cgpGmo-S1148	no	#N/A	C/T	0	0	0		#N/A	#N/A	#N/A	#N/A
cgpGmo-S1149	no	#N/A	A/G	0	0	0		#N/A	#N/A	#N/A	#N/A
cgpGmo-S1150	no	#N/A	C/G	0	0	0		#N/A	#N/A	#N/A	#N/A
cgpGmo-S1151	no	#N/A	C/T	0	0	0		#N/A	#N/A	#N/A	#N/A
cgpGmo-S1152	no	#N/A	C/T	0	0	0		#N/A	#N/A	#N/A	#N/A
cgpGmo-S1153	no	#N/A	T/C	0	0	0		#N/A	#N/A	#N/A	#N/A
cgpGmo-S1154	no	#N/A	A/G	0	0	0		#N/A	#N/A	#N/A	#N/A
cgpGmo-S1155	no	#N/A	C/A	0	0	0		#N/A	#N/A	#N/A	#N/A
cgpGmo-S1156	no	#N/A	T/C	0	0	0		#N/A	#N/A	#N/A	#N/A
cgpGmo-S1157	yes	131571234	A/G	0.419355	0.416522	0.295699		0.21	-	0.54	-
cgpGmo-S1158	yes	131571572	A/T	0.376344	0.407504	0.284946		1.9	-	2.47	-
cgpGmo-S1159	no	#N/A	C/A	0	0	0		#N/A	#N/A	#N/A	#N/A
cgpGmo-S120	yes	131571345	T/G	0.322581	0.298763	0.182796		3.24	-	0.27	-
cgpGmo-S121	yes	131571540	A/G	0.462366	0.484622	0.446237		1.2	-	0.1	-
cgpGmo-S122	yes	131570563	C/A	0.0967742	0.0920916	0.0483871		0.71	-	#N/A	#N/A
cgpGmo-S123b	no	#N/A	T/C	0	0	0		#N/A	#N/A	#N/A	#N/A
cgpGmo-S124	yes	131570775	A/C	0.290323	0.338941	0.22043		2.18	-	#N/A	#N/A
cgpGmo-S125	no	#N/A	C/T	0	0	0		#N/A	#N/A	#N/A	#N/A
cgpGmo-S126b	yes	131571006	T/C	0.215054	0.19193	0.107527		0.18	-	2.47	-
cgpGmo-S127	yes	131570737	C/T	0.419355	0.485201	0.413978		#N/A	#N/A	#N/A	#N/A
cgpGmo-S129	yes	131571166	A/G	0.483871	0.485201	0.413978		0.71	-	#N/A	#N/A
cgpGmo-S130	yes	131571110	G/A	0.365591	0.437045	0.322581		4.4	-	1.86	-
cgpGmo-S131	no	#N/A	A/G	0	0	0		#N/A	#N/A	#N/A	#N/A
cgpGmo-S132	no	#N/A	G/A	0	0	0		#N/A	#N/A	#N/A	#N/A
cgpGmo-S133	yes	131570305	G/A	0.0645161	0.062435	0.0322581		#N/A	#N/A	#N/A	#N/A
cgpGmo-S2234	yes	131570840	T/C	0.526882	0.5	0.5		#N/A	#N/A	#N/A	#N/A
cgpGmo-S47	no	#N/A	T/C	0	0	0		#N/A	#N/A	#N/A	#N/A
cgpGmo-S134	yes	131570908	C/T	0.290323	0.318707	0.198925		0.4	-	1.86	-
cgpGmo-S9a	yes	131571179	C/A	0.344086	0.325356	0.225806		#N/A	#N/A	#N/A	#N/A
cgpGmo-S135	yes	131571317	A/T	0.322581	0.429183	0.311828		1.11	-	0.54	-
cgpGmo-S136	yes	131570980	A/G	0.204301	0.183432	0.102151		#N/A	#N/A	#N/A	#N/A
cgpGmo-S137	yes	131571787	T/C	0.44086	0.407504	0.284946		1.11	-	#N/A	#N/A
cgpGmo-S13a	no	#N/A	A/T	0	0	0		#N/A	#N/A	#N/A	#N/A
cgpGmo-S138	yes	131570551	C/T	0.16129	0.148283	0.0806452		5.38	**	#N/A	#N/A
cgpGmo-S139	no	#N/A	A/G	0	0	0		#N/A	#N/A	#N/A	#N/A
cgpGmo-S140	yes	131570336	T/C	0.0430108	0.0420858	0.0215054		#N/A	#N/A	#N/A	#N/A
cgpGmo-S142	yes	131570491	T/C	0.354839	0.326916	0.209677		#N/A	#N/A	#N/A	#N/A
cgpGmo-S143	yes	131571356	A/C	0.44086	0.376749	0.263441		1.2	-	0.01	-
cgpGmo-S144	no	#N/A	A/C	0	0	0		#N/A	#N/A	#N/A	#N/A
cgpGmo-S145	yes	131570389	C/T	0.0645161	0.062435	0.0322581		#N/A	#N/A	#N/A	#N/A
cgpGmo-S146	no	#N/A	A/T	0	0	0		#N/A	#N/A	#N/A	#N/A
cgpGmo-S48	no	#N/A	A/G	0	0	0		#N/A	#N/A	#N/A	#N/A
cgpGmo-S147	yes	131570480	A/G	0.0430108	0.0416233	0.0215054		#N/A	#N/A	#N/A	#N/A
cgpGmo-S148	no	#N/A	A/T	0	0	0		#N/A	#N/A	#N/A	#N/A
cgpGmo-S149	yes	131571146	T/G	0.537634	0.474506	0.387097		4.44	**	#N/A	#N/A
cgpGmo-S150	yes	131571284	A/G	0.387097	0.405827	0.290323		0.04	-	0.54	-
cgpGmo-S151	no	#N/A	A/G	0	0	0		#N/A	#N/A	#N/A	#N/A
cgpGmo-S152	yes	131570711	T/C	0.215054	0.429183	0.311828		#N/A	#N/A	5.81	**
cgpGmo-S153b	no	#N/A	T/C	0	0	0		#N/A	#N/A	#N/A	#N/A
cgpGmo-S154	yes	131571196	G/C	0.537634	0.474506	0.387097		#N/A	#N/A	1.33	-
cgpGmo-S155	yes	131570761	T/A	0.247312	0.232686	0.134409		#N/A	#N/A	0.27	-
cgpGmo-S156	yes	131570297	T/G	0.0537634	0.0523182	0.0268817		#N/A	#N/A	#N/A	#N/A
cgpGmo-S157	yes	131570712	A/G	0.215054	0.429183	0.311828		#N/A	#N/A	5.81	**
cgpGmo-S158a	yes	131571224	T/C	0.430108	0.474506	0.408602		2.18	-	1.33	-
cgpGmo-S159	yes	131571313	T/A	0.569892	0.48127	0.403226		0.18	-	#N/A	#N/A
cgpGmo-S160	yes	131570455	C/T	0.247312	0.232686	0.134409		#N/A	#N/A	#N/A	#N/A
cgpGmo-S161a	no	#N/A	G/A	0	0	0		#N/A	#N/A	#N/A	#N/A
cgpGmo-S49	yes	131571686	G/A	0.537634	0.489305	0.494624		#N/A	#N/A	#N/A	#N/A
cgpGmo-S162	yes	131571157	G/A	0.44086	0.48127	0.403226		0.73	-	#N/A	#N/A
cgpGmo-S163	yes	131570338	A/C	0.129032	0.11932	0.0645161		#N/A	#N/A	#N/A	#N/A
cgpGmo-S164	no	#N/A	A/G	0	0	0		#N/A	#N/A	#N/A	#N/A
cgpGmo-S2254	yes	131570997	A/G	0.44086	0.412591	0.327957		0.37	-	#N/A	#N/A
cgpGmo-S165	no	#N/A	T/C	0	0	0		#N/A	#N/A	#N/A	#N/A
cgpGmo-S166	yes	131570357	A/T	0.0645161	0.062435	0.0322581		#N/A	#N/A	#N/A	#N/A
cgpGmo-S167	yes	131570808	C/T	0.258065	0.24049	0.139785		#N/A	#N/A	2.47	-
cgpGmo-S168	no	#N/A	T/C	0	0	0		#N/A	#N/A	#N/A	#N/A
cgpGmo-S22a	yes	131570413	A/T	0.11828	0.103654	0.0591398		#N/A	#N/A	#N/A	#N/A
cgpGmo-S170	yes	131570322	T/C	0.0645161	0.101746	0.0537634		#N/A	#N/A	#N/A	#N/A
cgpGmo-S2255	yes	131571547	T/G	0.376344	0.47202	0.38172		0	-	0.71	-
cgpGmo-S171	yes	131570678	A/G	0.204301	0.21673	0.123656		2.18	-	#N/A	#N/A
cgpGmo-S172	yes	131570714	C/T	0.107527	0.101746	0.0537634		2.18	-	2.47	-
cgpGmo-S173	yes	131571825	T/A	0.494624	0.475893	0.451613		2.53	-	#N/A	#N/A
cgpGmo-S174	yes	131571290	C/T	0.397849	0.497919	0.467742		0.04	-	0.56	-
cgpGmo-S175	yes	131570309	A/G	0.0645161	0.062435	0.0322581		#N/A	#N/A	#N/A	#N/A
cgpGmo-S176	no	#N/A	A/G	0	0	0		#N/A	#N/A	#N/A	#N/A
cgpGmo-S178	yes	131570583	G/T	0.290323	0.318707	0.198925		#N/A	#N/A	#N/A	#N/A
cgpGmo-S50	no	#N/A	G/C	0	0	0		#N/A	#N/A	#N/A	#N/A
cgpGmo-S179b	no	#N/A	A/G	0	0	0		#N/A	#N/A	#N/A	#N/A
cgpGmo-S180b	yes	131571370	A/C	0.397849	0.472598	0.403226		#N/A	#N/A	0.27	-
cgpGmo-S181	no	#N/A	T/C	0	0	0		#N/A	#N/A	#N/A	#N/A
cgpGmo-S2256	yes	131570361	C/T	0.139785	0.127009	0.0698925		#N/A	#N/A	#N/A	#N/A
cgpGmo-S182	yes	131570509	C/T	0.139785	0.166089	0.0913978		#N/A	#N/A	0.01	-
cgpGmo-S183	yes	131571046	A/G	0.387097	0.463869	0.365591		#N/A	#N/A	5.81	**
cgpGmo-S184	yes	131571374	C/G	0.376344	0.499769	0.489247		0.04	-	0.56	-
cgpGmo-S185	yes	131571056	C/A	0.268817	0.376749	0.263441	NBYC1	0.18	-	0.71	-
cgpGmo-S186	no	#N/A	A/G	0	0	0		#N/A	#N/A	#N/A	#N/A
cgpGmo-S187	no	#N/A	T/G	0	0	0		#N/A	#N/A	#N/A	#N/A
cgpGmo-S188	no	#N/A	G/T	0	0	0		#N/A	#N/A	#N/A	#N/A
cgpGmo-S189	yes	131571816	G/A	0.44086	0.397329	0.424731		0.04	-	#N/A	#N/A
cgpGmo-S190	yes	131570598	T/A	0.182796	0.21673	0.123656		#N/A	#N/A	3.53	-
cgpGmo-S191	yes	131571293	A/G	0.376344	0.377674	0.252688		1.2	-	0.1	-
cgpGmo-S192a	no	#N/A	T/G	0	0	0		#N/A	#N/A	#N/A	#N/A
cgpGmo-S193	yes	131571668	T/A	0.483871	0.494219	0.446237		1.6	-	0.01	-
cgpGmo-S194a	no	#N/A	T/C	0	0	0		#N/A	#N/A	#N/A	#N/A
cgpGmo-S195	yes	131571644	G/C	0.387097	0.49023	0.430108		0.91	-	#N/A	#N/A
cgpGmo-S196	yes	131571808	A/C	0.580645	0.495317	0.451613		#N/A	#N/A	3.37	-
cgpGmo-S197b	yes	131570247	A/C	0.0107527	0.0106949	0.00537634		#N/A	#N/A	#N/A	#N/A
cgpGmo-S198	yes	131570432	G/C	0.172043	0.157244	0.0860215		#N/A	#N/A	#N/A	#N/A
cgpGmo-S199	yes	131571690	G/C	0.44086	0.494219	0.446237	NBYC1	0.04	-	2.47	-
cgpGmo-S200a	no	#N/A	T/A	0	0	0		#N/A	#N/A	#N/A	#N/A
cgpGmo-S201	yes	131571795	G/A	0.44086	0.447971	0.33871		#N/A	#N/A	0.89	-
cgpGmo-S202	no	#N/A	T/A	0	0	0		#N/A	#N/A	#N/A	#N/A
cgpGmo-S203	yes	131571217	G/T	0.397849	0.42635	0.317204		3.6	-	#N/A	#N/A
cgpGmo-S51	no	#N/A	C/T	0	0	0		#N/A	#N/A	#N/A	#N/A
cgpGmo-S204	yes	131571633	C/T	0.430108	0.474506	0.387097		0.18	-	2.41	-
cgpGmo-S205	yes	131571538	A/C	0.419355	0.4963	0.456989		0.18	-	3.18	*
cgpGmo-S206	yes	131570802	G/A	0.322581	0.325124	0.204301		#N/A	#N/A	0.89	-
cgpGmo-S207	yes	131571042	C/T	0.548387	0.485201	0.413978	NLYC3	#N/A	#N/A	0.01	-
cgpGmo-S2235	yes	131571289	A/T	0.397849	0.377674	0.252688		#N/A	#N/A	#N/A	#N/A
cgpGmo-S209	yes	131571643	T/G	0.516129	0.49023	0.430108		0.71	-	1.24	-
cgpGmo-S210	yes	131570399	G/A	0.247312	0.232686	0.134409		#N/A	#N/A	#N/A	#N/A
cgpGmo-S211	yes	131570431	C/T	0.129032	0.120708	0.0645161		#N/A	#N/A	#N/A	#N/A
cgpGmo-S212	yes	131571432	G/C	0.451613	0.305931	0.290323		1.11	-	0.1	-
cgpGmo-S213	yes	131571253	A/C	0.462366	0.48127	0.403226		0.2	-	#N/A	#N/A
cgpGmo-S214	yes	131570228	A/T	0	0	0		#N/A	#N/A	#N/A	#N/A
cgpGmo-S52	yes	131571696	A/T	0.526882	0.475026	0.446237		1.2	-	1.35	-
cgpGmo-S215	yes	131570763	G/A	0.247312	0.232686	0.134409		#N/A	#N/A	1.68	-
cgpGmo-S216	yes	131570596	G/A	0.0537634	0.0796046	0.0483871		#N/A	#N/A	#N/A	#N/A
cgpGmo-S217b	no	#N/A	G/A	0	0	0		#N/A	#N/A	#N/A	#N/A
cgpGmo-S218	yes	131570746	T/C	0.430108	0.485605	0.451613		#N/A	#N/A	#N/A	#N/A
cgpGmo-S219	no	#N/A	A/T	0	0	0		#N/A	#N/A	#N/A	#N/A
cgpGmo-S2257	yes	131571879	A/T	1	0.5	0.5	NBYC1,NBYC2,NLYC2,NLYC3	#N/A	#N/A	#N/A	#N/A
cgpGmo-S220	yes	131571533	C/T	0.473118	0.486993	0.419355		2.87	-	1.86	-
cgpGmo-S221a	yes	131570445	A/T	0.290323	0.26321	0.155914		#N/A	#N/A	#N/A	#N/A
cgpGmo-S222	no	#N/A	T/G	0	0	0		#N/A	#N/A	#N/A	#N/A
cgpGmo-S223	yes	131571199	A/G	0.462366	0.499769	0.489247		#N/A	#N/A	1.51	-
cgpGmo-S224	yes	131571231	T/A	0.365591	0.497167	0.462366	NLYC3	0.18	-	#N/A	#N/A
cgpGmo-S225a	yes	131570885	A/G	0.311828	0.331426	0.209677		#N/A	#N/A	3.99	-
cgpGmo-S226	yes	131571550	C/G	0.408602	0.372297	0.247312		4.44	**	3.18	-
cgpGmo-S227	yes	131571057	G/A	0.516129	0.49948	0.483871		12.84	******	#N/A	#N/A
cgpGmo-S228	yes	131571442	G/A	0.397849	0.366805	0.241935		0.49	-	0.89	-
cgpGmo-S229	yes	131571183	C/T	0.376344	0.377674	0.252688		6.4	**	2.67	-
cgpGmo-S230	no	#N/A	G/T	0	0	0		#N/A	#N/A	#N/A	#N/A
cgpGmo-S231	no	#N/A	A/T	0	0	0		#N/A	#N/A	#N/A	#N/A
cgpGmo-S233	yes	131571771	G/T	0.494624	0.498555	0.473118		3.33	-	#N/A	#N/A
cgpGmo-S234	yes	131570594	T/C	0.247312	0.263441	0.166667		#N/A	#N/A	#N/A	#N/A
cgpGmo-S2258	no	#N/A	A/C	0	0	0		#N/A	#N/A	#N/A	#N/A
cgpGmo-S2236	yes	131571873	G/T	1	0.5	0.5	NBYC1,NBYC2,NLYC2,NLYC3	#N/A	#N/A	#N/A	#N/A
cgpGmo-S1213b	no	#N/A	G/A	0	0	0		#N/A	#N/A	#N/A	#N/A
cgpGmo-S237b	no	#N/A	T/G	0	0	0		#N/A	#N/A	#N/A	#N/A
cgpGmo-S238	yes	131570930	G/A	0.172043	0.174818	0.0967742		2.18	-	0.54	-
cgpGmo-S239a	yes	131570859	T/G	0.290323	0.29304	0.198925		0.04	-	#N/A	#N/A
cgpGmo-S240	yes	131571338	A/C	0.408602	0.483293	0.408602		1.8	-	3.99	-
cgpGmo-S241	yes	131571300	C/A	0.376344	0.38808	0.263441		0.04	-	0.27	-
cgpGmo-S242	yes	131570362	A/G	0.107527	0.139207	0.0752688		#N/A	#N/A	#N/A	#N/A
cgpGmo-S1219c	yes	131571707	T/G	0.451613	0.486993	0.419355		10	****	1.33	-
cgpGmo-S244	yes	131570894	G/T	0.290323	0.277778	0.166667		0	-	#N/A	#N/A
cgpGmo-S23	yes	131570529	T/G	0.376344	0.38808	0.263441		#N/A	#N/A	#N/A	#N/A
cgpGmo-S245a	yes	131571392	A/G	0.419355	0.398023	0.274194		4.76	*	7.04	**
cgpGmo-S246	no	#N/A	A/C	0	0	0		#N/A	#N/A	#N/A	#N/A
cgpGmo-S247	yes	131571304	A/T	0.451613	0.497167	0.462366		1.6	-	#N/A	#N/A
cgpGmo-S248b	no	#N/A	A/C	0	0	0		#N/A	#N/A	#N/A	#N/A
cgpGmo-S249	yes	131570958	G/A	0.451613	0.420858	0.301075		0	-	#N/A	#N/A
cgpGmo-S250	yes	131570591	G/A	0.354839	0.38808	0.263441		#N/A	#N/A	#N/A	#N/A
cgpGmo-S251	yes	131571791	G/A	0.483871	0.499075	0.478495		2.27	-	#N/A	#N/A
cgpGmo-S252	yes	131570880	T/G	0.268817	0.26321	0.155914		#N/A	#N/A	0.27	-
cgpGmo-S253	no	#N/A	A/G	0	0	0		#N/A	#N/A	#N/A	#N/A
cgpGmo-S254	yes	131571190	T/C	0.419355	0.488669	0.424731	NBYC1	3.18	-	#N/A	#N/A
cgpGmo-S255	yes	131570611	C/T	0.387097	0.382934	0.258065		#N/A	#N/A	#N/A	#N/A
cgpGmo-S256	yes	131571536	A/C	0.526882	0.499075	0.478495		9.62	***	1.53	-
cgpGmo-S257	no	#N/A	T/C	0	0	0		#N/A	#N/A	#N/A	#N/A
cgpGmo-S258	yes	131571326	C/T	0.462366	0.488785	0.478495		0.04	-	1.86	-
cgpGmo-S259	yes	131570644	C/A	0.354839	0.38808	0.263441		#N/A	#N/A	#N/A	#N/A
cgpGmo-S53	no	#N/A	T/G	0	0	0		#N/A	#N/A	#N/A	#N/A
cgpGmo-S260b	yes	131570525	A/G	0.301075	0.255752	0.150538		#N/A	#N/A	#N/A	#N/A
cgpGmo-S261a	yes	131570483	A/T	0.225806	0.26321	0.155914		#N/A	#N/A	#N/A	#N/A
cgpGmo-S263	yes	131571079	G/C	0.408602	0.366285	0.258065		#N/A	#N/A	1.33	-
cgpGmo-S264	yes	131570447	A/C	0.193548	0.19193	0.107527		#N/A	#N/A	#N/A	#N/A
cgpGmo-S1230a	yes	131570555	G/T	0.150538	0.139207	0.0752688		30.04	*******	#N/A	#N/A
cgpGmo-S2259	yes	131570985	A/T	0.311828	0.376749	0.263441		0.38	-	#N/A	#N/A
cgpGmo-S2	yes	131570259	G/A	0.0107527	0.00919181	0.00537634		#N/A	#N/A	#N/A	#N/A
cgpGmo-S265	no	#N/A	C/T	0	0	0		#N/A	#N/A	#N/A	#N/A
cgpGmo-S266	yes	131570343	A/T	0.0752688	0.0724361	0.0376344		#N/A	#N/A	#N/A	#N/A
cgpGmo-S2260	yes	131571880	G/C	1	0.5	0.5	NBYC1,NBYC2,NLYC2,NLYC3	#N/A	#N/A	#N/A	#N/A
cgpGmo-S267	yes	131571744	G/T	0.494624	0.493005	0.44086		2.18	-	#N/A	#N/A
cgpGmo-S268	yes	131570710	T/A	0.215054	0.429183	0.311828		#N/A	#N/A	5.81	**
cgpGmo-S269	no	#N/A	G/A	0	0	0		#N/A	#N/A	#N/A	#N/A
cgpGmo-S270	yes	131570655	G/A	0.44086	0.485201	0.413978	NLYC2	#N/A	#N/A	#N/A	#N/A
cgpGmo-S271	yes	131571481	T/G	0.483871	0.5	0.5		0.18	-	0.89	-
cgpGmo-S272	yes	131571848	A/G	0.612903	0.5	0.5		#N/A	#N/A	#N/A	#N/A
cgpGmo-S273	no	#N/A	T/C	0	0	0		#N/A	#N/A	#N/A	#N/A
cgpGmo-S274	no	#N/A	A/G	0	0	0		#N/A	#N/A	#N/A	#N/A
cgpGmo-S275	yes	131570550	G/T	0.0967742	0.0920916	0.0483871		1.6	-	#N/A	#N/A
cgpGmo-S276a	yes	131570237	T/C	0	0	0		#N/A	#N/A	#N/A	#N/A
cgpGmo-S277	yes	131570605	A/C	0.182796	0.183432	0.102151		#N/A	#N/A	0.54	-
cgpGmo-S278	no	#N/A	A/C	0	0	0		#N/A	#N/A	#N/A	#N/A
cgpGmo-S54	no	#N/A	A/C	0	0	0		#N/A	#N/A	#N/A	#N/A
cgpGmo-S279	no	#N/A	C/T	0	0	0		#N/A	#N/A	#N/A	#N/A
cgpGmo-S280	no	#N/A	C/G	0	0	0		#N/A	#N/A	#N/A	#N/A
cgpGmo-S281	yes	131570578	A/G	0.107527	0.120708	0.0645161		#N/A	#N/A	0.54	-
cgpGmo-S55	yes	131571850	G/A	0.516129	0.43057	0.408602	NLYC2	#N/A	#N/A	#N/A	#N/A
cgpGmo-S282	yes	131570923	A/G	0.408602	0.437045	0.322581		2.51	-	#N/A	#N/A
cgpGmo-S283	yes	131571681	G/T	0.451613	0.402821	0.27957		7.51	***	#N/A	#N/A
cgpGmo-S2262	yes	131571218	A/G	0.365591	0.372297	0.247312		1.11	-	#N/A	#N/A
cgpGmo-S284	yes	131570406	C/T	0.182796	0.181235	0.102151		#N/A	#N/A	#N/A	#N/A
cgpGmo-S285	yes	131571236	T/G	0.494624	0.495317	0.451613		#N/A	#N/A	0.91	-
cgpGmo-S286	yes	131570392	A/C	0.0967742	0.0920916	0.0483871		#N/A	#N/A	#N/A	#N/A
cgpGmo-S287b	yes	131570589	C/A	0.354839	0.331426	0.209677		#N/A	#N/A	#N/A	#N/A
cgpGmo-S288	no	#N/A	C/T	0	0	0		#N/A	#N/A	#N/A	#N/A
cgpGmo-S289	yes	131570261	A/T	0.0322581	0.0317378	0.016129		#N/A	#N/A	#N/A	#N/A
cgpGmo-S290	yes	131570623	G/A	0.333333	0.355475	0.231183		#N/A	#N/A	#N/A	#N/A
cgpGmo-S2238	yes	131571874	C/A	1	0.5	0.5	NBYC1,NBYC2,NLYC2,NLYC3	#N/A	#N/A	#N/A	#N/A
cgpGmo-S2263	yes	131571741	C/T	0.483871	0.499769	0.489247		0.02	-	27.91	*******
cgpGmo-S291	yes	131570956	G/C	0.322581	0.361198	0.236559		2.18	-	1.33	-
cgpGmo-S292a	no	#N/A	A/C	0	0	0		#N/A	#N/A	#N/A	#N/A
cgpGmo-S293	no	#N/A	G/C	0	0	0		#N/A	#N/A	#N/A	#N/A
cgpGmo-S294	yes	131571242	C/T	0.451613	0.422477	0.311828		#N/A	#N/A	0.27	-
cgpGmo-S295	no	#N/A	A/G	0	0	0		#N/A	#N/A	#N/A	#N/A
cgpGmo-S296	yes	131570634	A/T	0.107527	0.120708	0.0645161		0.04	-	#N/A	#N/A
cgpGmo-S297	yes	131571339	C/T	0.376344	0.398023	0.274194		0	-	0.98	-
cgpGmo-S298	yes	131571719	G/T	0.494624	0.483293	0.408602		1.82	-	0.27	-
cgpGmo-S2264	yes	131571519	C/T	0.494624	0.495317	0.451613		1.27	-	0.28	-
cgpGmo-S18	yes	131571618	T/C	0.430108	0.499942	0.494624		0.04	-	3.64	-
cgpGmo-S56	no	#N/A	A/G	0	0	0		#N/A	#N/A	#N/A	#N/A
cgpGmo-S299	no	#N/A	G/A	0	0	0		#N/A	#N/A	#N/A	#N/A
cgpGmo-S300	yes	131570612	C/T	0.172043	0.224766	0.129032		0.18	-	#N/A	#N/A
cgpGmo-S301	yes	131571358	G/T	0.397849	0.366805	0.241935		0	-	0.01	-
cgpGmo-S302	yes	131570864	G/A	0.225806	0.232686	0.134409		5.71	*	2.47	-
cgpGmo-S303	no	#N/A	T/C	0	0	0		#N/A	#N/A	#N/A	#N/A
cgpGmo-S304b	no	#N/A	C/G	0	0	0		#N/A	#N/A	#N/A	#N/A
cgpGmo-S305	yes	131571488	T/A	0.387097	0.469418	0.376344		0.4	-	2.47	-
cgpGmo-S306b	yes	131571210	A/G	0.494624	0.457856	0.387097		0.4	-	#N/A	#N/A
cgpGmo-S307	no	#N/A	T/C	0	0	0		#N/A	#N/A	#N/A	#N/A
cgpGmo-S308	yes	131570310	A/T	0.0645161	0.0823217	0.0430108		#N/A	#N/A	#N/A	#N/A
cgpGmo-S309	yes	131571692	C/T	0.397849	0.407504	0.284946		#N/A	#N/A	0.27	-
cgpGmo-S310	yes	131571424	C/T	0.290323	0.424616	0.349462	NBYC2,NLYC3	0.04	-	#N/A	#N/A
cgpGmo-S311a	no	#N/A	C/A	0	0	0		#N/A	#N/A	#N/A	#N/A
cgpGmo-S312	yes	131571143	T/A	0.247312	0.21673	0.123656		0.18	-	3.18	*
cgpGmo-S313	yes	131570845	G/A	0.397849	0.447162	0.349462		#N/A	#N/A	0.54	-
cgpGmo-S314	yes	131571319	T/A	0.430108	0.420858	0.301075		6.6	**	0.27	-
cgpGmo-S315	yes	131571700	A/C	0.55914	0.49948	0.483871		4.44	**	0.27	-
cgpGmo-S316	yes	131570780	T/A	0.354839	0.377674	0.252688		#N/A	#N/A	#N/A	#N/A
cgpGmo-S317	no	#N/A	G/A	0	0	0		#N/A	#N/A	#N/A	#N/A
cgpGmo-S2227	yes	131571870	C/G	1	0.5	0.5	NBYC1,NBYC2,NLYC2,NLYC3	#N/A	#N/A	#N/A	#N/A
cgpGmo-S318	yes	131571111	G/T	0.387097	0.437045	0.322581		0.73	-	#N/A	#N/A
cgpGmo-S319b	no	#N/A	A/G	0	0	0		#N/A	#N/A	#N/A	#N/A
cgpGmo-S320	yes	131570559	G/A	0.0752688	0.0724361	0.0376344		#N/A	#N/A	#N/A	#N/A
cgpGmo-S321	yes	131570836	C/A	0.247312	0.288068	0.177419		0.04	-	#N/A	#N/A
cgpGmo-S322	yes	131570484	C/A	0.344086	0.325124	0.204301		#N/A	#N/A	#N/A	#N/A
cgpGmo-S324	yes	131570373	A/C	0.129032	0.139207	0.0752688		#N/A	#N/A	#N/A	#N/A
cgpGmo-S24a	no	#N/A	A/C	0	0	0		#N/A	#N/A	#N/A	#N/A
cgpGmo-S326	no	#N/A	G/A	0	0	0		#N/A	#N/A	#N/A	#N/A
cgpGmo-S327	yes	131571184	G/A	0.419355	0.433171	0.317204		0.04	-	#N/A	#N/A
cgpGmo-S328	yes	131571181	C/T	0.473118	0.474506	0.387097		#N/A	#N/A	0.01	-
cgpGmo-S329	yes	131571187	C/T	0.462366	0.47202	0.38172		#N/A	#N/A	0.01	-
cgpGmo-S330	yes	131571653	A/T	0.55914	0.49023	0.430108		3.96	-	0.45	-
cgpGmo-S331b	yes	131571611	C/T	0.516129	0.463869	0.365591		0.4	-	0.27	-
cgpGmo-S332a	yes	131571413	C/T	0.344086	0.287201	0.193548		0.04	-	0.27	-
cgpGmo-S30	yes	131571429	C/G	0.365591	0.368366	0.290323		0.71	-	0.1	-
cgpGmo-S2239	yes	131571127	G/C	0.494624	0.453232	0.430108		#N/A	#N/A	#N/A	#N/A
cgpGmo-S333	yes	131571025	T/G	0.408602	0.437045	0.322581		#N/A	#N/A	0.36	-
cgpGmo-S334	yes	131571185	G/A	0.225806	0.305527	0.188172		#N/A	#N/A	0.1	-
cgpGmo-S335	yes	131570918	A/C	0.322581	0.298763	0.182796		#N/A	#N/A	0.01	-
cgpGmo-S57	yes	131570832	G/T	0.27957	0.349636	0.225806		5.38	**	0.89	-
cgpGmo-S58a	no	#N/A	C/A	0	0	0		#N/A	#N/A	#N/A	#N/A
cgpGmo-S336	yes	131571513	G/A	0.505376	0.433171	0.317204	NLYC3	3.6	*	0.27	-
cgpGmo-S337	no	#N/A	T/G	0	0	0		#N/A	#N/A	#N/A	#N/A
cgpGmo-S338b	yes	131571600	T/G	0.430108	0.499942	0.494624		0.18	-	0.27	-
cgpGmo-S339	yes	131570367	C/G	0.107527	0.101746	0.0537634		#N/A	#N/A	#N/A	#N/A
cgpGmo-S340a	no	#N/A	A/G	0	0	0		#N/A	#N/A	#N/A	#N/A
cgpGmo-S25	yes	131571614	C/T	0.397849	0.418835	0.370968		4.65	**	#N/A	#N/A
cgpGmo-S341	yes	131571318	T/G	0.516129	0.499942	0.494624		#N/A	#N/A	1.68	-
cgpGmo-S59b	no	#N/A	C/T	0	0	0		#N/A	#N/A	#N/A	#N/A
cgpGmo-S342	yes	131571764	A/G	0.602151	0.485605	0.451613	NLYC2	#N/A	#N/A	2.21	-
cgpGmo-S343	no	#N/A	A/G	0	0	0		#N/A	#N/A	#N/A	#N/A
cgpGmo-S2240	yes	131571875	A/T	1	0.5	0.5	NBYC1,NBYC2,NLYC2,NLYC3	#N/A	#N/A	#N/A	#N/A
cgpGmo-S1265a	yes	131570345	T/G	0.129032	0.120708	0.0645161		#N/A	#N/A	#N/A	#N/A
cgpGmo-S345	no	#N/A	A/T	0	0	0		#N/A	#N/A	#N/A	#N/A
cgpGmo-S346a	no	#N/A	G/A	0	0	0		#N/A	#N/A	#N/A	#N/A
cgpGmo-S347	yes	131570704	C/T	0.301075	0.305238	0.215054	NBYC2	2.53	-	#N/A	#N/A
cgpGmo-S348	yes	131571802	C/G	0.473118	0.456006	0.365591		#N/A	#N/A	0.1	-
cgpGmo-S349	no	#N/A	A/G	0	0	0		#N/A	#N/A	#N/A	#N/A
cgpGmo-S350	yes	131571496	A/C	0.430108	0.393109	0.268817		1.6	-	1.33	-
cgpGmo-S60	yes	131570819	T/C	0.376344	0.407504	0.284946	NBYC1	#N/A	#N/A	8.01	**
cgpGmo-S351	yes	131570883	C/A	0.172043	0.174818	0.0967742		#N/A	#N/A	#N/A	#N/A
cgpGmo-S352	yes	131571038	G/C	0.408602	0.429183	0.311828		#N/A	#N/A	5.81	**
cgpGmo-S61	yes	131571834	A/G	0.548387	0.494219	0.446237		#N/A	#N/A	2.32	-
cgpGmo-S354	yes	131571281	G/A	0.301075	0.337611	0.215054		0.18	-	2.47	-
cgpGmo-S355	no	#N/A	A/C	0	0	0		#N/A	#N/A	#N/A	#N/A
cgpGmo-S356a	no	#N/A	A/G	0	0	0		#N/A	#N/A	#N/A	#N/A
cgpGmo-S358	no	#N/A	G/C	0	0	0		#N/A	#N/A	#N/A	#N/A
cgpGmo-S359	no	#N/A	A/G	0	0	0		#N/A	#N/A	#N/A	#N/A
cgpGmo-S360	yes	131571565	C/T	0.462366	0.467395	0.413978		3.96	-	0.89	-
cgpGmo-S361	yes	131571829	G/A	0.494624	0.498555	0.473118		#N/A	#N/A	0.89	-
cgpGmo-S362	yes	131571085	G/C	0.473118	0.49948	0.483871		#N/A	#N/A	1.95	-
cgpGmo-S363	yes	131570567	T/G	0.301075	0.308012	0.193548		#N/A	#N/A	#N/A	#N/A
cgpGmo-S364	yes	131570638	T/C	0.344086	0.349636	0.225806		#N/A	#N/A	#N/A	#N/A
cgpGmo-S365b	yes	131571811	A/G	0.365591	0.474506	0.387097		#N/A	#N/A	4.76	*
cgpGmo-S366	yes	131571724	C/A	0.55914	0.495317	0.451613	NBYC1	1.6	-	4.32	-
cgpGmo-S1276b	no	#N/A	G/C	0	0	0		#N/A	#N/A	#N/A	#N/A
cgpGmo-S367	yes	131570844	G/A	0.301075	0.281189	0.204301		0.18	-	#N/A	#N/A
cgpGmo-S368	no	#N/A	C/G	0	0	0		#N/A	#N/A	#N/A	#N/A
cgpGmo-S369	yes	131570331	T/C	0.107527	0.101746	0.0537634		#N/A	#N/A	#N/A	#N/A
cgpGmo-S370	no	#N/A	G/A	0	0	0		#N/A	#N/A	#N/A	#N/A
cgpGmo-S371	yes	131571483	A/G	0.494624	0.489074	0.483871		0.04	-	1.86	-
cgpGmo-S372a	yes	131571731	C/A	0.430108	0.478206	0.473118		#N/A	#N/A	0.27	-
cgpGmo-S373	no	#N/A	T/C	0	0	0		#N/A	#N/A	#N/A	#N/A
cgpGmo-S374	yes	131571171	A/G	0.430108	0.420858	0.301075		0.18	-	#N/A	#N/A
cgpGmo-S62	yes	131571636	A/C	0.494624	0.429183	0.311828		0	-	1.88	-
cgpGmo-S2266	yes	131571080	G/A	0.430108	0.439357	0.408602		0.18	-	#N/A	#N/A
cgpGmo-S63	yes	131571822	C/T	0.494624	0.489074	0.483871		#N/A	#N/A	2.47	-
cgpGmo-S375	no	#N/A	T/C	0	0	0		#N/A	#N/A	#N/A	#N/A
cgpGmo-S376	yes	131571004	C/A	0.387097	0.450225	0.354839		2.98	-	#N/A	#N/A
cgpGmo-S377	yes	131571285	A/T	0.419355	0.418488	0.306452		0.91	-	2.74	-
cgpGmo-S378a	no	#N/A	G/A	0	0	0		#N/A	#N/A	#N/A	#N/A
cgpGmo-S379	no	#N/A	A/C	0	0	0		#N/A	#N/A	#N/A	#N/A
cgpGmo-S380	no	#N/A	A/G	0	0	0		#N/A	#N/A	#N/A	#N/A
cgpGmo-S381	yes	131570472	C/T	0.172043	0.19193	0.107527		#N/A	#N/A	#N/A	#N/A
cgpGmo-S382	yes	131571007	A/C	0.236559	0.224766	0.129032		0.04	-	0.54	-
cgpGmo-S383	yes	131571133	A/G	0.290323	0.26321	0.155914		2.18	-	0.54	-
cgpGmo-S384	no	#N/A	C/T	0	0	0		#N/A	#N/A	#N/A	#N/A
cgpGmo-S385a	yes	131571366	T/A	0.290323	0.26321	0.155914		0	-	3.18	*
cgpGmo-S386	yes	131570546	T/C	0.247312	0.232686	0.134409		#N/A	#N/A	#N/A	#N/A
cgpGmo-S387b	no	#N/A	A/C	0	0	0		#N/A	#N/A	#N/A	#N/A
cgpGmo-S388	yes	131570302	G/A	0.0645161	0.062435	0.0322581		#N/A	#N/A	#N/A	#N/A
cgpGmo-S389	yes	131571779	T/C	0.333333	0.425078	0.306452	NLYC3	#N/A	#N/A	4.76	*
cgpGmo-S390b	yes	131570793	C/G	0.311828	0.305527	0.188172		#N/A	#N/A	3.18	*
cgpGmo-S391	yes	131571463	C/T	0.311828	0.288068	0.177419		0	-	#N/A	#N/A
cgpGmo-S392	yes	131570728	G/A	0.204301	0.291883	0.177419		#N/A	#N/A	6.87	***
cgpGmo-S393	yes	131571754	T/C	0.483871	0.468436	0.392473		2.51	-	1.86	-
cgpGmo-S394	no	#N/A	G/A	0	0	0		#N/A	#N/A	#N/A	#N/A
cgpGmo-S395	yes	131571607	A/T	0.344086	0.382934	0.258065		1.8	-	#N/A	#N/A
cgpGmo-S396	yes	131571687	A/G	0.376344	0.401376	0.284946		1.98	-	#N/A	#N/A
cgpGmo-S397	yes	131570488	A/T	0.215054	0.366979	0.247312	NLYC2	#N/A	#N/A	#N/A	#N/A
cgpGmo-S398	yes	131570520	G/A	0.0860215	0.0823217	0.0430108		0.18	-	#N/A	#N/A
cgpGmo-S399	yes	131570557	G/A	0.129032	0.139207	0.0752688		#N/A	#N/A	0.01	-
cgpGmo-S400	yes	131571561	C/A	0.322581	0.325124	0.204301		1.11	-	#N/A	#N/A
cgpGmo-S401	yes	131571422	T/A	0.333333	0.385536	0.306452		0.4	-	2.47	-
cgpGmo-S402	no	#N/A	A/C	0	0	0		#N/A	#N/A	#N/A	#N/A
cgpGmo-S403	yes	131571669	T/A	0.494624	0.498555	0.473118		2.18	-	2.47	-
cgpGmo-S404a	yes	131571274	T/G	0.55914	0.486993	0.419355		#N/A	#N/A	0.65	-
cgpGmo-S405a	no	#N/A	C/T	0	0	0		#N/A	#N/A	#N/A	#N/A
cgpGmo-S406	yes	131571461	C/A	0.365591	0.420858	0.301075		#N/A	#N/A	#N/A	#N/A
cgpGmo-S407	yes	131571165	G/A	0.268817	0.418488	0.306452	NLYC3	7.13	**	5.81	**
cgpGmo-S65	no	#N/A	T/G	0	0	0		#N/A	#N/A	#N/A	#N/A
cgpGmo-S66	no	#N/A	T/G	0	0	0		#N/A	#N/A	#N/A	#N/A
cgpGmo-S408	yes	131571039	A/G	0.44086	0.398023	0.274194		2.27	-	#N/A	#N/A
cgpGmo-S409	yes	131571411	G/T	0.494624	0.474506	0.387097		#N/A	#N/A	#N/A	#N/A
cgpGmo-S410	yes	131571368	C/A	0.462366	0.491675	0.435484		0.04	-	0.89	-
cgpGmo-S411	yes	131570670	G/A	0.322581	0.325124	0.204301	NLYC2	4.44	**	#N/A	#N/A
cgpGmo-S412	yes	131570772	G/A	0.301075	0.207192	0.150538		#N/A	#N/A	1.33	-
cgpGmo-S67	no	#N/A	C/T	0	0	0		#N/A	#N/A	#N/A	#N/A
cgpGmo-S413	yes	131570478	C/T	0.193548	0.208579	0.11828		#N/A	#N/A	#N/A	#N/A
cgpGmo-S414	no	#N/A	A/G	0	0	0		#N/A	#N/A	#N/A	#N/A
cgpGmo-S415	yes	131571282	A/G	0.311828	0.416522	0.295699	NBYC2	#N/A	#N/A	#N/A	#N/A
cgpGmo-S416a	yes	131570863	G/A	0.419355	0.407504	0.284946		#N/A	#N/A	0.27	-
cgpGmo-S2267	no	#N/A	A/T	0	0	0		#N/A	#N/A	#N/A	#N/A
cgpGmo-S417	yes	131571052	G/C	0.344086	0.361198	0.236559		6.4	**	0.54	-
cgpGmo-S418	yes	131571585	G/A	0.430108	0.457856	0.354839		20.29	*******	#N/A	#N/A
cgpGmo-S419	yes	131570730	T/C	0.236559	0.437045	0.322581		#N/A	#N/A	5.81	**
cgpGmo-S421	yes	131571725	G/A	0.344086	0.337611	0.215054		#N/A	#N/A	3.18	*
cgpGmo-S422	yes	131571108	T/C	0.11828	0.111285	0.0591398		0.18	-	3.97	**
cgpGmo-S423	yes	131571527	A/G	0.387097	0.444444	0.333333	NLYC3	0.4	-	3.18	*
cgpGmo-S424	yes	131571474	A/G	0.365591	0.372297	0.247312		0.04	-	1.88	-
cgpGmo-S425	yes	131570962	G/C	0.182796	0.166089	0.0913978		#N/A	#N/A	#N/A	#N/A
cgpGmo-S426	yes	131570660	C/A	0.236559	0.337611	0.215054		#N/A	#N/A	0.63	-
cgpGmo-S427	yes	131571645	A/T	0.419355	0.46092	0.360215		5.18	*	0.1	-
cgpGmo-S428	yes	131570266	C/A	0.0215054	0.0212741	0.0107527		#N/A	#N/A	#N/A	#N/A
cgpGmo-S429	yes	131571713	C/T	0.494624	0.479131	0.397849		1.6	-	0.01	-
cgpGmo-S430b	yes	131570556	T/C	0.344086	0.437045	0.322581	NBYC1	#N/A	#N/A	#N/A	#N/A
cgpGmo-S431	yes	131571441	T/C	0.483871	0.47202	0.38172		8.19	****	0.1	-
cgpGmo-S432	no	#N/A	T/C	0	0	0		#N/A	#N/A	#N/A	#N/A
cgpGmo-S433	yes	131570344	C/A	0.11828	0.111285	0.0591398		#N/A	#N/A	#N/A	#N/A
cgpGmo-S434a	yes	131571430	A/G	0.408602	0.457856	0.354839		0.18	-	3.18	*
cgpGmo-S435	yes	131570866	A/G	0.397849	0.366805	0.241935		#N/A	#N/A	0.27	-
cgpGmo-S436	yes	131570788	A/G	0.193548	0.174818	0.0967742		#N/A	#N/A	0.54	-
cgpGmo-S2268	yes	131571883	G/T	1	0.5	0.5	NBYC1,NBYC2,NLYC2,NLYC3	#N/A	#N/A	#N/A	#N/A
cgpGmo-S437	yes	131571000	T/C	0.387097	0.394959	0.301075		#N/A	#N/A	2.59	-
cgpGmo-S438	yes	131571443	T/C	0.451613	0.457856	0.354839		0.18	-	0.01	-
cgpGmo-S439	yes	131571279	G/T	0.387097	0.401434	0.301075		8.02	**	0.36	-
cgpGmo-S2269	yes	131570669	A/G	0.193548	0.170656	0.0967742		2.84	*	#N/A	#N/A
cgpGmo-S440	no	#N/A	T/C	0	0	0		#N/A	#N/A	#N/A	#N/A
cgpGmo-S441	yes	131570645	T/G	0.354839	0.331426	0.209677		#N/A	#N/A	#N/A	#N/A
cgpGmo-S442b	yes	131570825	C/A	0.182796	0.345531	0.231183	NBYC1,NLYC3	#N/A	#N/A	#N/A	#N/A
cgpGmo-S443	yes	131571193	T/C	0.419355	0.47202	0.38172		0	-	#N/A	#N/A
cgpGmo-S444	yes	131570764	A/T	0.419355	0.366805	0.241935		2.18	-	#N/A	#N/A
cgpGmo-S68	yes	131570873	A/T	0.44086	0.407504	0.284946		0.18	-	#N/A	#N/A
cgpGmo-S446	yes	131570271	G/T	0.0537634	0.0724361	0.0376344		#N/A	#N/A	#N/A	#N/A
cgpGmo-S447	yes	131570973	G/A	0.290323	0.26321	0.155914		#N/A	#N/A	0.89	-
cgpGmo-S448	yes	131570800	G/T	0.193548	0.224766	0.129032		#N/A	#N/A	0.01	-
cgpGmo-S449a	yes	131571107	C/T	0.322581	0.337611	0.215054		#N/A	#N/A	#N/A	#N/A
cgpGmo-S450	no	#N/A	T/C	0	0	0		#N/A	#N/A	#N/A	#N/A
cgpGmo-S451a	no	#N/A	T/A	0	0	0		#N/A	#N/A	#N/A	#N/A
cgpGmo-S452	yes	131571796	A/G	0.505376	0.433171	0.317204		0.18	-	#N/A	#N/A
cgpGmo-S453	yes	131571591	C/A	0.526882	0.488669	0.424731		0.04	-	3.18	*
cgpGmo-S454	yes	131570860	G/A	0.333333	0.297318	0.198925		#N/A	#N/A	0.54	-
cgpGmo-S455	yes	131571625	A/T	0.505376	0.488785	0.478495		6.6	**	2.12	-
cgpGmo-S456	no	#N/A	A/G	0	0	0		#N/A	#N/A	#N/A	#N/A
cgpGmo-S458b	no	#N/A	G/T	0	0	0		#N/A	#N/A	#N/A	#N/A
cgpGmo-S459	yes	131571608	G/C	0.354839	0.377674	0.252688		#N/A	#N/A	3.18	*
cgpGmo-S460	yes	131570379	T/C	0.0430108	0.0420858	0.0215054		#N/A	#N/A	#N/A	#N/A
cgpGmo-S461	no	#N/A	A/T	0	0	0		#N/A	#N/A	#N/A	#N/A
cgpGmo-S462	yes	131571552	G/T	0.516129	0.499942	0.494624		5.18	*	0.3	-
cgpGmo-S463a	no	#N/A	A/C	0	0	0		#N/A	#N/A	#N/A	#N/A
cgpGmo-S464	yes	131571069	G/A	0.311828	0.291883	0.177419		4.44	**	0.01	-
cgpGmo-S465	yes	131570756	A/G	0.408602	0.382934	0.258065		#N/A	#N/A	#N/A	#N/A
cgpGmo-S2270	yes	131571884	T/A	1	0.5	0.5	NBYC1,NBYC2,NLYC2,NLYC3	#N/A	#N/A	#N/A	#N/A
cgpGmo-S466	yes	131571220	A/G	0.462366	0.479535	0.424731		#N/A	#N/A	5.13	*
cgpGmo-S69	no	#N/A	T/A	0	0	0		#N/A	#N/A	#N/A	#N/A
cgpGmo-S467	no	#N/A	A/C	0	0	0		#N/A	#N/A	#N/A	#N/A
cgpGmo-S468	no	#N/A	T/A	0	0	0		#N/A	#N/A	#N/A	#N/A
cgpGmo-S469	yes	131570428	T/C	0.139785	0.200312	0.112903		#N/A	#N/A	#N/A	#N/A
cgpGmo-S470	yes	131570787	T/C	0.301075	0.255752	0.150538		1.6	-	#N/A	#N/A
cgpGmo-S471	yes	131571212	T/A	0.333333	0.407504	0.284946		0.04	-	1.86	-
cgpGmo-S472	yes	131570765	G/T	0.387097	0.349636	0.225806		#N/A	#N/A	#N/A	#N/A
cgpGmo-S473	no	#N/A	G/A	0	0	0		#N/A	#N/A	#N/A	#N/A
cgpGmo-S474	yes	131570486	G/C	0.27957	0.361198	0.236559		#N/A	#N/A	#N/A	#N/A
cgpGmo-S475	yes	131570249	T/A	0.0215054	0.0212741	0.0107527		#N/A	#N/A	#N/A	#N/A
cgpGmo-S2271	yes	131571885	G/A	1	0.5	0.5	NBYC1,NBYC2,NLYC2,NLYC3	#N/A	#N/A	#N/A	#N/A
cgpGmo-S476	yes	131571421	C/A	0.322581	0.372297	0.247312		3.6	*	0.54	-
cgpGmo-S477	no	#N/A	A/G	0	0	0		#N/A	#N/A	#N/A	#N/A
cgpGmo-S478	yes	131570517	C/A	0.129032	0.139207	0.0752688		#N/A	#N/A	0.01	-
cgpGmo-S70	yes	131570558	C/T	0.11828	0.111285	0.0591398		4.44	**	#N/A	#N/A
cgpGmo-S31	yes	131570798	C/T	0.430108	0.498555	0.473118		#N/A	#N/A	#N/A	#N/A
cgpGmo-S479	yes	131571748	A/G	0.473118	0.422477	0.311828		1.47	-	#N/A	#N/A
cgpGmo-S480	yes	131570363	A/G	0.11828	0.111285	0.0591398		#N/A	#N/A	#N/A	#N/A
cgpGmo-S481	yes	131570314	G/C	0.0967742	0.111285	0.0591398		#N/A	#N/A	#N/A	#N/A
cgpGmo-S482	no	#N/A	T/C	0	0	0		#N/A	#N/A	#N/A	#N/A
cgpGmo-S71	yes	131570677	G/A	0.268817	0.437565	0.467742	NBYC2,NLYC3	#N/A	#N/A	#N/A	#N/A
cgpGmo-S483	no	#N/A	A/G	0	0	0		#N/A	#N/A	#N/A	#N/A
cgpGmo-S72	yes	131570884	A/C	0.344086	0.298763	0.182796		#N/A	#N/A	3.18	*
cgpGmo-S485	no	#N/A	A/G	0	0	0		#N/A	#N/A	#N/A	#N/A
cgpGmo-S486	yes	131570849	C/T	0.301075	0.270552	0.16129		#N/A	#N/A	0.27	-
cgpGmo-S487	yes	131571524	A/G	0.408602	0.457856	0.354839		1.11	-	0.89	-
cgpGmo-S488	yes	131571101	G/T	0.462366	0.494219	0.446237	NLYC3	#N/A	#N/A	0.74	-
cgpGmo-S489	yes	131570560	C/A	0.268817	0.277778	0.166667		#N/A	#N/A	#N/A	#N/A
cgpGmo-S490	yes	131570476	G/A	0.0430108	0.0411608	0.0215054		#N/A	#N/A	#N/A	#N/A
cgpGmo-S491	yes	131571783	T/G	0.397849	0.477801	0.467742	NLYC3	#N/A	#N/A	3.81	-
cgpGmo-S492	no	#N/A	A/G	0	0	0		#N/A	#N/A	#N/A	#N/A
cgpGmo-S493	yes	131570870	T/G	0.387097	0.443982	0.344086		6.4	**	3.53	-
cgpGmo-S32	yes	131570503	G/T	0.344086	0.325124	0.204301		#N/A	#N/A	#N/A	#N/A
cgpGmo-S496	yes	131571680	A/T	0.494624	0.421783	0.408602		0.84	-	0.1	-
cgpGmo-S498	no	#N/A	A/C	0	0	0		#N/A	#N/A	#N/A	#N/A
cgpGmo-S499	no	#N/A	A/G	0	0	0		#N/A	#N/A	#N/A	#N/A
cgpGmo-S500	yes	131570275	T/C	0.0107527	0.0106949	0.00537634		#N/A	#N/A	#N/A	#N/A
cgpGmo-S501	yes	131571136	A/T	0.354839	0.398023	0.274194		8.2	**	0.1	-
cgpGmo-S502	yes	131571714	G/C	0.505376	0.485201	0.413978		#N/A	#N/A	0.1	-
cgpGmo-S503	yes	131570735	G/T	0.27957	0.270552	0.16129		1.6	-	#N/A	#N/A
cgpGmo-S504	yes	131570378	T/C	0.150538	0.139207	0.0752688		#N/A	#N/A	#N/A	#N/A
cgpGmo-S505	yes	131571081	G/A	0.483871	0.416522	0.295699		#N/A	#N/A	0.89	-
cgpGmo-S33	no	#N/A	A/G	0	0	0		#N/A	#N/A	#N/A	#N/A
cgpGmo-S507	no	#N/A	T/C	0	0	0		#N/A	#N/A	#N/A	#N/A
cgpGmo-S2242	yes	131571376	G/T	0.430108	0.387328	0.268817		0.04	-	1.86	-
cgpGmo-S508	yes	131571530	G/A	0.27957	0.270552	0.16129		0.18	-	6.87	***
cgpGmo-S509	yes	131571380	A/C	0.419355	0.392126	0.274194		2.84	*	3.97	**
cgpGmo-S510	yes	131570881	T/G	0.344086	0.372297	0.247312		5.38	**	3.53	-
cgpGmo-S511a	no	#N/A	T/G	0	0	0		#N/A	#N/A	#N/A	#N/A
cgpGmo-S512	yes	131570974	A/G	0.225806	0.232686	0.134409	NBYC1	4.44	**	3.18	*
cgpGmo-S513	yes	131571102	T/C	0.397849	0.407504	0.284946		0.18	-	0.54	-
cgpGmo-S514	yes	131571651	T/C	0.494624	0.493005	0.44086		0.18	-	5.13	*
cgpGmo-S515	yes	131570738	T/C	0.397849	0.476876	0.392473		#N/A	#N/A	#N/A	#N/A
cgpGmo-S516	yes	131570968	C/A	0.354839	0.331426	0.209677		#N/A	#N/A	0.27	-
cgpGmo-S517a	no	#N/A	A/G	0	0	0		#N/A	#N/A	#N/A	#N/A
cgpGmo-S518	yes	131570748	T/G	0.354839	0.38912	0.284946		#N/A	#N/A	#N/A	#N/A
cgpGmo-S519	no	#N/A	A/G	0	0	0		#N/A	#N/A	#N/A	#N/A
cgpGmo-S520	yes	131570512	T/C	0.172043	0.157244	0.0860215		5.38	**	#N/A	#N/A
cgpGmo-S521b	yes	131570944	C/T	0.462366	0.340791	0.241935		0.71	-	#N/A	#N/A
cgpGmo-S522	no	#N/A	G/C	0	0	0		#N/A	#N/A	#N/A	#N/A
cgpGmo-S523	yes	131571580	T/C	0.408602	0.393109	0.268817		3.04	-	0.89	-
cgpGmo-S524	no	#N/A	T/C	0	0	0		#N/A	#N/A	#N/A	#N/A
cgpGmo-S525	yes	131571482	G/A	0.451613	0.372297	0.247312		4.44	**	0.1	-
cgpGmo-S75	yes	131570324	A/T	0.0215054	0.0212741	0.0107527		#N/A	#N/A	#N/A	#N/A
cgpGmo-S526	yes	131571303	T/A	0.311828	0.343681	0.22043		0.04	-	2.47	-
cgpGmo-S527	no	#N/A	T/A	0	0	0		#N/A	#N/A	#N/A	#N/A
cgpGmo-S528	yes	131570942	A/C	0.311828	0.447971	0.33871	NLYC2	#N/A	#N/A	0.27	-
cgpGmo-S529	yes	131571297	T/C	0.462366	0.401376	0.284946		#N/A	#N/A	0.27	-
cgpGmo-S530b	no	#N/A	G/A	0	0	0		#N/A	#N/A	#N/A	#N/A
cgpGmo-S531	no	#N/A	A/C	0	0	0		#N/A	#N/A	#N/A	#N/A
cgpGmo-S532	yes	131571499	A/C	0.365591	0.451382	0.344086		0.04	-	0.56	-
cgpGmo-S533b	yes	131570823	G/A	0.301075	0.402821	0.27957		0.04	-	#N/A	#N/A
cgpGmo-S534	no	#N/A	G/A	0	0	0		#N/A	#N/A	#N/A	#N/A
cgpGmo-S535b	yes	131570683	C/T	0.215054	0.224766	0.129032		0.18	-	#N/A	#N/A
cgpGmo-S76	yes	131571887	A/T	1	0.5	0.5	NBYC1,NBYC2,NLYC2,NLYC3	#N/A	#N/A	#N/A	#N/A
cgpGmo-S536	yes	131570877	G/C	0.236559	0.24049	0.139785		1.8	-	2.82	-
cgpGmo-S537	yes	131571221	T/G	0.483871	0.491675	0.435484		3.6	-	#N/A	#N/A
cgpGmo-S539	yes	131571118	A/T	0.268817	0.253151	0.155914		88	*******	#N/A	#N/A
cgpGmo-S540	no	#N/A	A/C	0	0	0		#N/A	#N/A	#N/A	#N/A
cgpGmo-S541b	yes	131571371	G/T	0.258065	0.252515	0.150538		#N/A	#N/A	0.89	-
cgpGmo-S542	yes	131571797	G/T	0.494624	0.486993	0.419355		0.04	-	#N/A	#N/A
cgpGmo-S543	yes	131571475	T/C	0.537634	0.463869	0.365591		#N/A	#N/A	#N/A	#N/A
cgpGmo-S544	yes	131570976	A/G	0.473118	0.489074	0.483871		#N/A	#N/A	0.89	-
cgpGmo-S77	yes	131571469	T/C	0.451613	0.48838	0.473118		0.41	-	0.01	-
cgpGmo-S545	no	#N/A	C/A	0	0	0		#N/A	#N/A	#N/A	#N/A
cgpGmo-S546	yes	131570852	T/G	0.430108	0.393109	0.268817		0.38	-	#N/A	#N/A
cgpGmo-S2273	yes	131571888	C/T	0.978495	0.478726	0.489247	NBYC1,NBYC2,NLYC2,NLYC3	#N/A	#N/A	#N/A	#N/A
cgpGmo-S547	yes	131570473	G/T	0.107527	0.101746	0.0537634		#N/A	#N/A	#N/A	#N/A
cgpGmo-S78	yes	131571071	G/T	0.473118	0.429183	0.311828		#N/A	#N/A	0.1	-
cgpGmo-S548	yes	131571592	T/C	0.419355	0.416522	0.295699		0.04	-	0.1	-
cgpGmo-S549	yes	131571804	C/G	0.44086	0.38808	0.263441		#N/A	#N/A	2.93	-
cgpGmo-S550	yes	131571529	A/C	0.483871	0.485201	0.413978		2.84	*	2.41	-
cgpGmo-S551	yes	131570847	T/A	0.247312	0.214071	0.123656		0.04	-	#N/A	#N/A
cgpGmo-S552	yes	131571182	T/C	0.473118	0.499942	0.494624		#N/A	#N/A	0.54	-
cgpGmo-S553	yes	131571738	T/C	0.591398	0.4963	0.456989		1.6	-	1.33	-
cgpGmo-S554	no	#N/A	G/A	0	0	0		#N/A	#N/A	#N/A	#N/A
cgpGmo-S555b	no	#N/A	C/T	0	0	0		#N/A	#N/A	#N/A	#N/A
cgpGmo-S556	yes	131571238	G/A	0.387097	0.451382	0.344086		1.6	-	2.32	-
cgpGmo-S557	yes	131571534	C/A	0.526882	0.46092	0.360215		1.6	-	1.86	-
cgpGmo-S17b	no	#N/A	G/C	0	0	0		#N/A	#N/A	#N/A	#N/A
cgpGmo-S558	no	#N/A	A/G	0	0	0		#N/A	#N/A	#N/A	#N/A
cgpGmo-S559	yes	131571008	G/T	0.247312	0.232686	0.134409		0.73	-	0.1	-
cgpGmo-S560	yes	131570304	G/A	0.0860215	0.0823217	0.0430108		#N/A	#N/A	#N/A	#N/A
cgpGmo-S561	yes	131571670	A/G	0.505376	0.494219	0.446237		0.13	-	0.89	-
cgpGmo-S2228	yes	131571871	C/G	1	0.5	0.5	NBYC1,NBYC2,NLYC2,NLYC3	#N/A	#N/A	#N/A	#N/A
cgpGmo-S562	yes	131571351	A/G	0.516129	0.497167	0.462366		1.8	-	0.01	-
cgpGmo-S563	yes	131570436	T/A	0.150538	0.139207	0.0752688		#N/A	#N/A	#N/A	#N/A
cgpGmo-S564	yes	131571150	A/G	0.483871	0.46092	0.360215		0.4	-	#N/A	#N/A
cgpGmo-S565	yes	131571778	T/C	0.451613	0.469418	0.376344		3.33	-	#N/A	#N/A
cgpGmo-S566	yes	131571780	A/G	0.451613	0.469418	0.376344		3.33	-	#N/A	#N/A
cgpGmo-S567	no	#N/A	G/C	0	0	0		#N/A	#N/A	#N/A	#N/A
cgpGmo-S568	yes	131570262	C/T	0	0	0		#N/A	#N/A	#N/A	#N/A
cgpGmo-S569	yes	131571889	C/T	1	0.5	0.5	NBYC1,NBYC2,NLYC2,NLYC3	#N/A	#N/A	#N/A	#N/A
cgpGmo-S570	no	#N/A	T/C	0	0	0		#N/A	#N/A	#N/A	#N/A
cgpGmo-S571	no	#N/A	T/G	0	0	0		#N/A	#N/A	#N/A	#N/A
cgpGmo-S572	yes	131571760	T/C	0.526882	0.454677	0.349462		2.53	-	3.53	-
cgpGmo-S573	yes	131570279	C/T	0.0107527	0.0106949	0.00537634		#N/A	#N/A	#N/A	#N/A
cgpGmo-S574	no	#N/A	A/G	0	0	0		#N/A	#N/A	#N/A	#N/A
cgpGmo-S575	yes	131571655	G/A	0.430108	0.402821	0.27957		3.6	*	1.86	-
cgpGmo-S576	yes	131570770	C/T	0.215054	0.24049	0.139785	NBYC2	0.56	-	#N/A	#N/A
cgpGmo-S80	no	#N/A	G/C	0	0	0		#N/A	#N/A	#N/A	#N/A
cgpGmo-S577	yes	131571258	G/A	0.462366	0.416522	0.295699		2.27	-	0.19	-
cgpGmo-S578	yes	131570904	G/T	0.333333	0.366805	0.241935		#N/A	#N/A	1.33	-
cgpGmo-S579	yes	131570853	T/C	0.290323	0.277778	0.166667		0.71	-	#N/A	#N/A
cgpGmo-S35b	no	#N/A	C/A	0	0	0		#N/A	#N/A	#N/A	#N/A
cgpGmo-S580	yes	131571045	C/G	0.419355	0.403804	0.295699		#N/A	#N/A	0.27	-
cgpGmo-S581	yes	131571211	T/A	0.483871	0.447971	0.33871		7.51	***	#N/A	#N/A
cgpGmo-S81	yes	131570975	T/G	0.397849	0.488785	0.478495		4.71	*	#N/A	#N/A
cgpGmo-S582	yes	131571682	C/T	0.483871	0.4963	0.456989		#N/A	#N/A	#N/A	#N/A
cgpGmo-S583	yes	131570687	C/T	0.247312	0.21673	0.123656		0	-	#N/A	#N/A
cgpGmo-S584	yes	131571296	A/G	0.537634	0.499942	0.494624		#N/A	#N/A	3.97	**
cgpGmo-S585b	no	#N/A	A/T	0	0	0		#N/A	#N/A	#N/A	#N/A
cgpGmo-S1387a	yes	131571854	T/A	1	0.5	0.5	NBYC1,NBYC2,NLYC2,NLYC3	#N/A	#N/A	#N/A	#N/A
cgpGmo-S586	yes	131571271	T/A	0.397849	0.466817	0.456989		0	-	0.01	-
cgpGmo-S587	yes	131570508	C/T	0.0967742	0.0920916	0.0483871		0.18	-	#N/A	#N/A
cgpGmo-S588	yes	131570229	T/C	0.0107527	0.0106949	0.00537634		#N/A	#N/A	#N/A	#N/A
cgpGmo-S36b	yes	131571662	G/A	0.344086	0.335068	0.225806		0.04	-	#N/A	#N/A
cgpGmo-S589	no	#N/A	A/C	0	0	0		#N/A	#N/A	#N/A	#N/A
cgpGmo-S26	yes	131571819	T/C	0.505376	0.457683	0.467742		#N/A	#N/A	2.25	-
cgpGmo-S590	yes	131571268	C/T	0.44086	0.468436	0.392473		0.18	-	#N/A	#N/A
cgpGmo-S591	yes	131570935	A/G	0.451613	0.474506	0.387097		0.04	-	#N/A	#N/A
cgpGmo-S592	yes	131570562	G/C	0.268817	0.305527	0.188172		#N/A	#N/A	#N/A	#N/A
cgpGmo-S593	yes	131571032	G/T	0.333333	0.291883	0.177419		#N/A	#N/A	#N/A	#N/A
cgpGmo-S594	yes	131570640	A/G	0.290323	0.277778	0.166667		#N/A	#N/A	#N/A	#N/A
cgpGmo-S595	yes	131570661	C/G	0.387097	0.382934	0.258065		#N/A	#N/A	#N/A	#N/A
cgpGmo-S596	yes	131571557	A/C	0.397849	0.433171	0.317204		0.4	-	0.27	-
cgpGmo-S597	yes	131570745	G/A	0.268817	0.232686	0.134409		#N/A	#N/A	0.1	-
cgpGmo-S598	no	#N/A	A/G	0	0	0		#N/A	#N/A	#N/A	#N/A
cgpGmo-S599	yes	131571465	C/G	0.322581	0.349636	0.225806	NBYC1	2.84	*	0.03	-
cgpGmo-S600	yes	131571140	T/G	0.537634	0.49023	0.430108		#N/A	#N/A	5.81	**
cgpGmo-S601	yes	131571835	A/T	0.494624	0.372297	0.247312		90	*******	1.33	-
cgpGmo-S602	yes	131571276	C/G	0.27957	0.24049	0.139785		0.04	-	0.01	-
cgpGmo-S603	yes	131570907	T/C	0.387097	0.437045	0.322581		2.53	-	#N/A	#N/A
cgpGmo-S82	yes	131570440	G/T	0.204301	0.183432	0.102151		#N/A	#N/A	#N/A	#N/A
cgpGmo-S604	yes	131570726	G/A	0.129032	0.120708	0.0645161		#N/A	#N/A	1.33	-
cgpGmo-S605	yes	131570571	T/C	0.365591	0.372297	0.247312		#N/A	#N/A	#N/A	#N/A
cgpGmo-S606b	yes	131571523	A/C	0.462366	0.447971	0.33871		0.4	-	1.33	-
cgpGmo-S607	yes	131571735	A/T	0.548387	0.499075	0.478495		8.71	****	1.86	-
cgpGmo-S608	yes	131571015	A/C	0.27957	0.337611	0.215054	NBYC2	#N/A	#N/A	0.1	-
cgpGmo-S609	yes	131571520	C/T	0.365591	0.437045	0.322581	NBYC1	2.18	-	0.3	-
cgpGmo-S610	no	#N/A	T/C	0	0	0		#N/A	#N/A	#N/A	#N/A
cgpGmo-S611	yes	131571011	A/C	0.215054	0.260146	0.16129		32.4	*******	#N/A	#N/A
cgpGmo-S612	no	#N/A	T/G	0	0	0		#N/A	#N/A	#N/A	#N/A
cgpGmo-S613a	no	#N/A	G/A	0	0	0		#N/A	#N/A	#N/A	#N/A
cgpGmo-S614a	yes	131571381	G/A	0.193548	0.19193	0.107527		#N/A	#N/A	2.93	-
cgpGmo-S2244	yes	131571876	C/A	1	0.5	0.5	NBYC1,NBYC2,NLYC2,NLYC3	#N/A	#N/A	#N/A	#N/A
cgpGmo-S615	yes	131570812	G/A	0.150538	0.139207	0.0752688		0.4	-	2.47	-
cgpGmo-S2276	yes	131571892	G/T	1	0.5	0.5	NBYC1,NBYC2,NLYC2,NLYC3	#N/A	#N/A	#N/A	#N/A
cgpGmo-S616	yes	131570921	A/G	0.516129	0.498555	0.473118		1.11	-	#N/A	#N/A
cgpGmo-S617	yes	131571299	T/C	0.537634	0.49948	0.483871	NBYC2	5.71	*	#N/A	#N/A
cgpGmo-S2277	yes	131570753	C/T	0.204301	0.197884	0.112903		3.38	*	9.09	**
cgpGmo-S618	yes	131571531	C/G	0.451613	0.49023	0.430108		6.8	**	2.47	-
cgpGmo-S619	no	#N/A	C/G	0	0	0		#N/A	#N/A	#N/A	#N/A
cgpGmo-S620	no	#N/A	C/T	0	0	0		#N/A	#N/A	#N/A	#N/A
cgpGmo-S83	yes	131571502	G/A	0.44086	0.488669	0.424731		1.8	-	0.89	-
cgpGmo-S621	yes	131570794	G/A	0.290323	0.291883	0.177419		#N/A	#N/A	1.51	-
cgpGmo-S622	no	#N/A	C/T	0	0	0		#N/A	#N/A	#N/A	#N/A
cgpGmo-S623	yes	131571292	T/A	0.462366	0.416522	0.295699		#N/A	#N/A	0.27	-
cgpGmo-S624	yes	131570963	C/T	0.462366	0.494219	0.446237		6.4	**	#N/A	#N/A
cgpGmo-S625a	no	#N/A	C/A	0	0	0		#N/A	#N/A	#N/A	#N/A
cgpGmo-S626b	yes	131571288	G/T	0.333333	0.366805	0.241935		3.6	*	3.73	-
cgpGmo-S627	yes	131571177	C/T	0.473118	0.483293	0.408602		#N/A	#N/A	3.18	*
cgpGmo-S628	yes	131571049	T/G	0.27957	0.298763	0.182796		0.04	-	0.89	-
cgpGmo-S629	yes	131570957	C/T	0.204301	0.21673	0.123656		0.18	-	0.1	-
cgpGmo-S630	yes	131571476	G/A	0.473118	0.457856	0.354839		0.04	-	3.97	**
cgpGmo-S631	yes	131571172	A/G	0.505376	0.491675	0.435484		#N/A	#N/A	0.27	-
cgpGmo-S632b	yes	131570685	A/C	0.225806	0.21673	0.123656		6.6	**	#N/A	#N/A
cgpGmo-S2229	yes	131571278	C/T	0.333333	0.437912	0.403226	NBYC2	0.4	-	#N/A	#N/A
cgpGmo-S633	yes	131571402	A/G	0.44086	0.38808	0.263441		1.11	-	2.05	-
cgpGmo-S634	yes	131570909	G/A	0.505376	0.5	0.5		8.71	****	#N/A	#N/A
cgpGmo-S635	yes	131570454	T/A	0.16129	0.166089	0.0913978		#N/A	#N/A	#N/A	#N/A
cgpGmo-S636	yes	131571213	C/G	0.473118	0.442595	0.354839		0.71	-	0.27	-
cgpGmo-S637	yes	131570570	T/C	0.182796	0.200312	0.112903		3.6	*	#N/A	#N/A
cgpGmo-S638b	yes	131570653	C/T	0.172043	0.208579	0.11828		#N/A	#N/A	0.1	-
cgpGmo-S639	yes	131570400	C/A	0.215054	0.224766	0.129032		#N/A	#N/A	#N/A	#N/A
cgpGmo-S640a	no	#N/A	C/T	0	0	0		#N/A	#N/A	#N/A	#N/A
cgpGmo-S641	no	#N/A	G/T	0	0	0		#N/A	#N/A	#N/A	#N/A
cgpGmo-S642	yes	131570715	A/C	0.311828	0.305527	0.188172		1.11	-	#N/A	#N/A
cgpGmo-S643a	yes	131570989	T/G	0.473118	0.429183	0.311828		#N/A	#N/A	4.58	-
cgpGmo-S84	yes	131571612	A/C	0.376344	0.398023	0.274194		0.4	-	#N/A	#N/A
cgpGmo-S644	yes	131570698	A/T	0.301075	0.284888	0.172043		#N/A	#N/A	0.89	-
cgpGmo-S645	no	#N/A	G/A	0	0	0		#N/A	#N/A	#N/A	#N/A
cgpGmo-S646	yes	131571503	C/T	0.537634	0.495317	0.451613		0.4	-	3.97	**
cgpGmo-S85	yes	131570393	C/A	0.0537634	0.093479	0.0591398		#N/A	#N/A	#N/A	#N/A
cgpGmo-S647	no	#N/A	T/C	0	0	0		#N/A	#N/A	#N/A	#N/A
cgpGmo-S648	no	#N/A	G/A	0	0	0		#N/A	#N/A	#N/A	#N/A
cgpGmo-S650b	yes	131571743	T/A	0.483871	0.488669	0.424731		1.6	-	1.33	-
cgpGmo-S651	no	#N/A	A/T	0	0	0		#N/A	#N/A	#N/A	#N/A
cgpGmo-S652	yes	131570887	G/C	0.129032	0.117933	0.0645161		0.18	-	0.1	-
cgpGmo-S653	yes	131570315	C/A	0.0430108	0.062435	0.0322581	NLYC3	#N/A	#N/A	#N/A	#N/A
cgpGmo-S654	no	#N/A	A/G	0	0	0		#N/A	#N/A	#N/A	#N/A
cgpGmo-S655b	no	#N/A	G/A	0	0	0		#N/A	#N/A	#N/A	#N/A
cgpGmo-S2278	yes	131571893	C/G	1	0.5	0.5	NBYC1,NBYC2,NLYC2,NLYC3	#N/A	#N/A	#N/A	#N/A
cgpGmo-S656	no	#N/A	C/T	0	0	0		#N/A	#N/A	#N/A	#N/A
cgpGmo-S657b	yes	131570601	T/C	0.365591	0.325124	0.204301		#N/A	#N/A	#N/A	#N/A
cgpGmo-S658	yes	131570857	C/T	0.387097	0.372297	0.247312		#N/A	#N/A	4.05	-
cgpGmo-S659	no	#N/A	G/T	0	0	0		#N/A	#N/A	#N/A	#N/A
cgpGmo-S660	yes	131570263	G/T	0	0	0		#N/A	#N/A	#N/A	#N/A
cgpGmo-S661a	yes	131571560	T/G	0.451613	0.486993	0.419355		2.84	*	0.1	-
cgpGmo-S14	yes	131570230	A/G	0	0	0		#N/A	#N/A	#N/A	#N/A
cgpGmo-S1423b	yes	131571859	G/A	1	0.5	0.5	NBYC1,NBYC2,NLYC2,NLYC3	#N/A	#N/A	#N/A	#N/A
cgpGmo-S662	no	#N/A	A/G	0	0	0		#N/A	#N/A	#N/A	#N/A
cgpGmo-S663	yes	131570281	C/A	0.0430108	0.0416233	0.0215054		#N/A	#N/A	#N/A	#N/A
cgpGmo-S664	yes	131570494	G/A	0.0215054	0.0212741	0.0107527		#N/A	#N/A	#N/A	#N/A
cgpGmo-S1424a	yes	131571860	G/T	1	0.5	0.5	NBYC1,NBYC2,NLYC2,NLYC3	#N/A	#N/A	#N/A	#N/A
cgpGmo-S665	yes	131571626	T/A	0.516129	0.495317	0.451613		#N/A	#N/A	#N/A	#N/A
cgpGmo-S666	yes	131571191	A/C	0.44086	0.416522	0.295699		0.4	-	5.13	*
cgpGmo-S667	yes	131570898	A/C	0.365591	0.412071	0.290323		#N/A	#N/A	0.1	-
cgpGmo-S668	yes	131571455	T/C	0.473118	0.429183	0.311828		1.8	-	3.97	**
cgpGmo-S669	yes	131570700	A/C	0.268817	0.291883	0.177419		#N/A	#N/A	0.27	-
cgpGmo-S670	yes	131571259	T/A	0.322581	0.337611	0.215054		2.84	*	0.1	-
cgpGmo-S671	no	#N/A	C/T	0	0	0		#N/A	#N/A	#N/A	#N/A
cgpGmo-S672	yes	131570686	T/C	0.193548	0.19193	0.107527		2.16	-	#N/A	#N/A
cgpGmo-S673	yes	131570768	G/T	0.258065	0.255752	0.150538		#N/A	#N/A	5.81	**
cgpGmo-S674	yes	131570919	A/T	0.247312	0.26321	0.155914		2.84	*	0.89	-
cgpGmo-S675a	yes	131570807	T/A	0.182796	0.248179	0.145161		0.4	-	#N/A	#N/A
cgpGmo-S676	yes	131571701	A/T	0.580645	0.499942	0.494624		2.18	-	0.54	-
cgpGmo-S677	yes	131570564	C/T	0.107527	0.139207	0.0752688		0.04	-	#N/A	#N/A
cgpGmo-S1431b	no	#N/A	A/C	0	0	0		#N/A	#N/A	#N/A	#N/A
cgpGmo-S679	yes	131571514	G/A	0.516129	0.429183	0.311828		0.18	-	0.89	-
cgpGmo-S87	yes	131570471	T/C	0.150538	0.174818	0.0967742		#N/A	#N/A	#N/A	#N/A
cgpGmo-S680	no	#N/A	C/T	0	0	0		#N/A	#N/A	#N/A	#N/A
cgpGmo-S681b	yes	131570450	C/G	0.215054	0.255752	0.150538		#N/A	#N/A	#N/A	#N/A
cgpGmo-S682	yes	131570467	A/G	0.129032	0.157244	0.0860215		#N/A	#N/A	#N/A	#N/A
cgpGmo-S683b	no	#N/A	T/C	0	0	0		#N/A	#N/A	#N/A	#N/A
cgpGmo-S684	yes	131570913	G/T	0.258065	0.356111	0.236559		0.04	-	3.56	*
cgpGmo-S685	no	#N/A	C/A	0	0	0		#N/A	#N/A	#N/A	#N/A
cgpGmo-S686b	yes	131570786	C/T	0.430108	0.463869	0.365591		#N/A	#N/A	#N/A	#N/A
cgpGmo-S687	yes	131571308	A/G	0.344086	0.372297	0.247312		0.4	-	0.27	-
cgpGmo-S688	yes	131570766	G/A	0.311828	0.305527	0.188172		5.38	**	3.55	-
cgpGmo-S37b	yes	131571036	A/T	0.376344	0.377674	0.252688		1.47	-	#N/A	#N/A
cgpGmo-S689	yes	131571169	T/C	0.419355	0.433171	0.317204		1.6	-	#N/A	#N/A
cgpGmo-S690b	yes	131570238	T/G	0	0	0		#N/A	#N/A	#N/A	#N/A
cgpGmo-S691	yes	131570929	C/T	0.419355	0.454677	0.349462		#N/A	#N/A	2.47	-
cgpGmo-S692a	yes	131571836	G/C	0.55914	0.493005	0.44086		#N/A	#N/A	2.56	-
cgpGmo-S693	yes	131570936	A/G	0.430108	0.495317	0.451613		0.4	-	#N/A	#N/A
cgpGmo-S695	yes	131571098	C/T	0.290323	0.210718	0.145161		#N/A	#N/A	0.01	-
cgpGmo-S696	yes	131571570	G/T	0.462366	0.468436	0.392473		1.11	-	0.19	-
cgpGmo-S697	yes	131570610	C/A	0.268817	0.253151	0.155914		#N/A	#N/A	3.97	**
cgpGmo-S698	yes	131571613	T/A	0.473118	0.474506	0.387097		4.4	-	0.27	-
cgpGmo-S699b	yes	131570351	C/A	0.107527	0.101746	0.0537634		#N/A	#N/A	#N/A	#N/A
cgpGmo-S88b	yes	131571161	T/C	0.451613	0.37461	0.322581		0.91	-	#N/A	#N/A
cgpGmo-S89b	no	#N/A	C/T	0	0	0		#N/A	#N/A	#N/A	#N/A
cgpGmo-S700	yes	131571894	G/C	1	0.5	0.5	NBYC1,NBYC2,NLYC2,NLYC3	#N/A	#N/A	#N/A	#N/A
cgpGmo-S701	yes	131571120	T/C	0.473118	0.437045	0.322581		#N/A	#N/A	2.47	-
cgpGmo-S702b	no	#N/A	C/T	0	0	0		#N/A	#N/A	#N/A	#N/A
cgpGmo-S703	yes	131571695	T/A	0.526882	0.447971	0.33871		#N/A	#N/A	#N/A	#N/A
cgpGmo-S704	yes	131570316	A/G	0.0215054	0.0210429	0.0107527		#N/A	#N/A	#N/A	#N/A
cgpGmo-S705	no	#N/A	G/A	0	0	0		#N/A	#N/A	#N/A	#N/A
cgpGmo-S706	yes	131570706	T/A	0.354839	0.343681	0.22043		0.4	-	#N/A	#N/A
cgpGmo-S707	yes	131570760	C/A	0.322581	0.298763	0.182796		0.18	-	#N/A	#N/A
cgpGmo-S708a	no	#N/A	C/T	0	0	0		#N/A	#N/A	#N/A	#N/A
cgpGmo-S709	no	#N/A	A/G	0	0	0		#N/A	#N/A	#N/A	#N/A
cgpGmo-S710	yes	131570260	T/C	0.0215054	0.0212741	0.0107527		#N/A	#N/A	#N/A	#N/A
cgpGmo-S711a	yes	131570248	C/G	0	0	0		#N/A	#N/A	#N/A	#N/A
cgpGmo-S712	yes	131570332	A/C	0.0752688	0.0724361	0.0376344		#N/A	#N/A	#N/A	#N/A
cgpGmo-S713	no	#N/A	T/C	0	0	0		#N/A	#N/A	#N/A	#N/A
cgpGmo-S714b	no	#N/A	G/C	0	0	0		#N/A	#N/A	#N/A	#N/A
cgpGmo-S19	yes	131570257	C/T	0.0215054	0.0196555	0.0107527		#N/A	#N/A	#N/A	#N/A
cgpGmo-S715	yes	131571173	T/C	0.258065	0.255752	0.150538		0.04	-	1.86	-
cgpGmo-S716	yes	131571671	C/T	0.526882	0.440802	0.327957		1.6	-	3.18	*
cgpGmo-S717	yes	131571009	A/C	0.333333	0.343681	0.22043		0.04	-	#N/A	#N/A
cgpGmo-S718a	yes	131571067	G/A	0.408602	0.457856	0.354839		1.11	-	#N/A	#N/A
cgpGmo-S719	yes	131571367	A/G	0.516129	0.474506	0.387097		2.18	-	0.36	-
cgpGmo-S720	yes	131571672	A/C	0.430108	0.469418	0.376344		0.4	-	3.97	**
cgpGmo-S721	no	#N/A	A/G	0	0	0		#N/A	#N/A	#N/A	#N/A
cgpGmo-S722	yes	131570662	G/A	0.344086	0.366979	0.247312		#N/A	#N/A	#N/A	#N/A
cgpGmo-S91	yes	131570951	A/T	0.462366	0.472598	0.403226		#N/A	#N/A	1.33	-
cgpGmo-S723	yes	131570405	C/A	0.129032	0.120708	0.0645161		#N/A	#N/A	#N/A	#N/A
cgpGmo-S724	no	#N/A	T/C	0	0	0		#N/A	#N/A	#N/A	#N/A
cgpGmo-S725	yes	131571126	A/G	0.365591	0.483293	0.408602	NBYC2	4.44	**	1.11	-
cgpGmo-S726	yes	131571084	T/C	0.236559	0.270552	0.16129		0.18	-	0.45	-
cgpGmo-S727	yes	131571305	G/A	0.505376	0.488669	0.424731	NBYC2,NLYC2	1.11	-	0.01	-
cgpGmo-S728	yes	131570561	A/G	0.0967742	0.108741	0.0591398		#N/A	#N/A	#N/A	#N/A
cgpGmo-S729	yes	131570425	C/T	0.107527	0.101746	0.0537634		#N/A	#N/A	#N/A	#N/A
cgpGmo-S92	yes	131571063	A/T	0.516129	0.497167	0.462366		#N/A	#N/A	0.54	-
cgpGmo-S2230	yes	131571872	C/T	1	0.5	0.5	NBYC1,NBYC2,NLYC2,NLYC3	#N/A	#N/A	#N/A	#N/A
cgpGmo-S730	yes	131570827	T/G	0.182796	0.200312	0.112903		#N/A	#N/A	1.33	-
cgpGmo-S93	yes	131571019	T/C	0.376344	0.281246	0.188172		#N/A	#N/A	2.47	-
cgpGmo-S731	no	#N/A	G/A	0	0	0		#N/A	#N/A	#N/A	#N/A
cgpGmo-S732	no	#N/A	C/G	0	0	0		#N/A	#N/A	#N/A	#N/A
cgpGmo-S734	yes	131571058	C/T	0.462366	0.440802	0.327957		0.4	-	#N/A	#N/A
cgpGmo-S735	yes	131570403	T/A	0.150538	0.139207	0.0752688		#N/A	#N/A	#N/A	#N/A
cgpGmo-S736	no	#N/A	C/T	0	0	0		#N/A	#N/A	#N/A	#N/A
cgpGmo-S737	yes	131570538	A/T	0.247312	0.21673	0.123656		#N/A	#N/A	#N/A	#N/A
cgpGmo-S739	yes	131570742	G/A	0.225806	0.433171	0.317204		#N/A	#N/A	5.81	**
cgpGmo-S740	yes	131571770	G/A	0.516129	0.489074	0.483871		#N/A	#N/A	0.45	-
cgpGmo-S741	yes	131570490	G/A	0.129032	0.120708	0.0645161		1.2	-	#N/A	#N/A
cgpGmo-S742a	yes	131570818	C/A	0.182796	0.291883	0.177419		0.18	-	#N/A	#N/A
cgpGmo-S94	yes	131571705	A/T	0.451613	0.49023	0.430108		#N/A	#N/A	0.71	-
cgpGmo-S743	no	#N/A	C/T	0	0	0		#N/A	#N/A	#N/A	#N/A
cgpGmo-S745	no	#N/A	T/C	0	0	0		#N/A	#N/A	#N/A	#N/A
cgpGmo-S746	yes	131570656	G/A	0.129032	0.120708	0.0645161		0.18	-	#N/A	#N/A
cgpGmo-S747	yes	131570446	T/G	0.27957	0.24049	0.139785		#N/A	#N/A	#N/A	#N/A
cgpGmo-S748	yes	131571435	A/T	0.473118	0.49023	0.430108		0.71	-	1.51	-
cgpGmo-S749a	yes	131570876	A/G	0.268817	0.331426	0.209677		0.13	-	#N/A	#N/A
cgpGmo-S750	no	#N/A	A/G	0	0	0		#N/A	#N/A	#N/A	#N/A
cgpGmo-S1463a	yes	131570366	T/A	0.0752688	0.0724361	0.0376344		#N/A	#N/A	#N/A	#N/A
cgpGmo-S95	yes	131570231	G/A	0	0	0		#N/A	#N/A	#N/A	#N/A
cgpGmo-S751	yes	131571363	T/C	0.344086	0.396809	0.27957		3.24	-	1.68	-
cgpGmo-S752a	yes	131570961	T/C	0.483871	0.466701	0.370968		#N/A	#N/A	3.26	-
cgpGmo-S753	yes	131570739	A/G	0.0645161	0.062435	0.0322581		#N/A	#N/A	#N/A	#N/A
cgpGmo-S96	no	#N/A	T/C	0	0	0		#N/A	#N/A	#N/A	#N/A
cgpGmo-S754	yes	131571512	T/G	0.397849	0.479535	0.424731		0.04	-	0.21	-
cgpGmo-S755	yes	131570575	A/T	0.107527	0.277489	0.172043	NBYC2,NLYC2	#N/A	#N/A	2.47	-
cgpGmo-S756a	yes	131571119	A/T	0.473118	0.499942	0.494624	NLYC2	0	-	#N/A	#N/A
cgpGmo-S757	yes	131570286	C/A	0.0752688	0.0716268	0.0376344		#N/A	#N/A	#N/A	#N/A
cgpGmo-S39	yes	131570643	G/C	0.27957	0.387328	0.268817		#N/A	#N/A	#N/A	#N/A
cgpGmo-S758	yes	131570300	T/G	0.0860215	0.0823217	0.0430108		#N/A	#N/A	#N/A	#N/A
cgpGmo-S759	yes	131571270	C/T	0.419355	0.454677	0.349462		0.4	-	2.47	-
cgpGmo-S760	yes	131571805	A/G	0.483871	0.407504	0.284946		7.51	***	#N/A	#N/A
cgpGmo-S761a	no	#N/A	G/A	0	0	0		#N/A	#N/A	#N/A	#N/A
cgpGmo-S762	yes	131570597	A/C	0.344086	0.325124	0.204301		#N/A	#N/A	#N/A	#N/A
cgpGmo-S763	yes	131571562	A/C	0.376344	0.440802	0.327957		#N/A	#N/A	#N/A	#N/A
cgpGmo-S764	yes	131571096	T/A	0.430108	0.412071	0.290323	NBYC1	0.73	-	#N/A	#N/A
cgpGmo-S765	yes	131570882	T/A	0.333333	0.288068	0.177419		#N/A	#N/A	0.54	-
cgpGmo-S766	no	#N/A	T/C	0	0	0		#N/A	#N/A	#N/A	#N/A
cgpGmo-S767	yes	131571759	A/C	0.354839	0.407504	0.284946		#N/A	#N/A	0.01	-
cgpGmo-S97	yes	131571145	C/G	0.494624	0.487224	0.462366		1.2	-	#N/A	#N/A
cgpGmo-S768	yes	131571809	T/C	0.462366	0.453174	0.360215		#N/A	#N/A	0.27	-
cgpGmo-S769	yes	131570646	A/T	0.150538	0.157244	0.0860215		0	-	#N/A	#N/A
cgpGmo-S770	yes	131571814	T/C	0.44086	0.4963	0.456989		1.11	-	#N/A	#N/A
cgpGmo-S771	yes	131571492	G/T	0.548387	0.476876	0.392473		1.27	-	1.88	-
cgpGmo-S772	yes	131571382	A/G	0.430108	0.469418	0.376344		1.11	-	4.85	*
cgpGmo-S773	yes	131571329	T/G	0.473118	0.483293	0.408602		2.18	-	0.89	-
cgpGmo-S774	yes	131570994	A/G	0.494624	0.495317	0.451613		#N/A	#N/A	3.09	-
cgpGmo-S775	yes	131570795	T/A	0.387097	0.349636	0.225806		#N/A	#N/A	0.1	-
cgpGmo-S776a	yes	131570757	C/T	0.215054	0.19193	0.107527		#N/A	#N/A	0.54	-
cgpGmo-S777	yes	131571582	T/A	0.44086	0.459995	0.392473		9.98	***	3.55	-
cgpGmo-S778	yes	131571116	T/A	0.204301	0.197884	0.112903		5.38	**	0.1	-
cgpGmo-S779	yes	131570535	G/A	0.204301	0.200312	0.112903		2.18	-	#N/A	#N/A
cgpGmo-S780	yes	131570713	C/T	0.225806	0.248179	0.145161		#N/A	#N/A	0.1	-
cgpGmo-S782	yes	131570407	G/T	0.0537634	0.051162	0.0268817		#N/A	#N/A	#N/A	#N/A
cgpGmo-S783b	no	#N/A	C/G	0	0	0		#N/A	#N/A	#N/A	#N/A
cgpGmo-S784	no	#N/A	G/T	0	0	0		#N/A	#N/A	#N/A	#N/A
cgpGmo-S40	yes	131571348	A/C	0.311828	0.338941	0.22043		0.41	-	0.36	-
cgpGmo-S785b	yes	131570516	G/A	0.27957	0.298763	0.182796		#N/A	#N/A	#N/A	#N/A
cgpGmo-S786	yes	131571727	T/C	0.322581	0.320731	0.204301		#N/A	#N/A	3.18	*
cgpGmo-S2281	yes	131571026	A/T	0.483871	0.425078	0.306452		1.6	-	#N/A	#N/A
cgpGmo-S787	yes	131571844	C/A	0.44086	0.48127	0.403226	NLYC2	#N/A	#N/A	#N/A	#N/A
cgpGmo-S788	yes	131571243	A/C	0.44086	0.416522	0.295699		0.18	-	2.05	-
cgpGmo-S789	no	#N/A	G/A	0	0	0		#N/A	#N/A	#N/A	#N/A
cgpGmo-S790	no	#N/A	G/A	0	0	0		#N/A	#N/A	#N/A	#N/A
cgpGmo-S791	yes	131570773	C/A	0.258065	0.298763	0.182796		2.98	-	#N/A	#N/A
cgpGmo-S42	yes	131570659	G/A	0.397849	0.396173	0.413978		#N/A	#N/A	#N/A	#N/A
cgpGmo-S792	yes	131571501	C/A	0.397849	0.47202	0.38172		1.62	-	0.54	-
cgpGmo-S793a	yes	131571546	A/G	0.397849	0.38808	0.263441		0.73	-	0.27	-
cgpGmo-S794	yes	131571575	G/A	0.408602	0.393109	0.268817		2.18	-	4.67	*
cgpGmo-S795b	no	#N/A	A/C	0	0	0		#N/A	#N/A	#N/A	#N/A
cgpGmo-S796	yes	131571393	G/A	0.376344	0.398023	0.274194		1.6	-	0.89	-
cgpGmo-S1487d	no	#N/A	A/C	0	0	0		#N/A	#N/A	#N/A	#N/A
cgpGmo-S798	no	#N/A	G/A	0	0	0		#N/A	#N/A	#N/A	#N/A
cgpGmo-S799	yes	131571551	A/G	0.537634	0.498555	0.473118		1.8	-	0.89	-
cgpGmo-S800	yes	131571730	T/C	0.494624	0.429183	0.311828		0.71	-	0.89	-
cgpGmo-S801	yes	131570543	T/A	0.215054	0.208579	0.11828		1.11	-	#N/A	#N/A
cgpGmo-S802	yes	131571100	C/T	0.408602	0.387328	0.268817		3.6	*	#N/A	#N/A
cgpGmo-S803	yes	131570510	A/G	0.0322581	0.0317378	0.016129		#N/A	#N/A	#N/A	#N/A
cgpGmo-S804	no	#N/A	A/G	0	0	0		#N/A	#N/A	#N/A	#N/A
cgpGmo-S28	yes	131570614	T/G	0.0967742	0.0837669	0.0483871		2.18	-	#N/A	#N/A
cgpGmo-S805	yes	131570751	A/T	0.204301	0.195456	0.123656		2.18	-	#N/A	#N/A
cgpGmo-S1491b	yes	131571583	C/T	0.537634	0.457856	0.354839		#N/A	#N/A	#N/A	#N/A
cgpGmo-S808	yes	131571464	G/A	0.408602	0.387328	0.268817		0.4	-	6.63	**
cgpGmo-S809	no	#N/A	C/T	0	0	0		#N/A	#N/A	#N/A	#N/A
cgpGmo-S810	yes	131570599	G/A	0.107527	0.120708	0.0645161		0.4	-	#N/A	#N/A
cgpGmo-S811b	no	#N/A	G/A	0	0	0		#N/A	#N/A	#N/A	#N/A
cgpGmo-S812	no	#N/A	T/C	0	0	0		#N/A	#N/A	#N/A	#N/A
cgpGmo-S813	yes	131570727	T/A	0.376344	0.433171	0.317204	NLYC2	#N/A	#N/A	#N/A	#N/A
cgpGmo-S814a	yes	131570709	T/C	0.215054	0.429183	0.311828		#N/A	#N/A	5.81	**
cgpGmo-S815	no	#N/A	G/C	0	0	0		#N/A	#N/A	#N/A	#N/A
cgpGmo-S816b	no	#N/A	A/G	0	0	0		#N/A	#N/A	#N/A	#N/A
cgpGmo-S98	yes	131570374	A/G	0.0860215	0.0823217	0.0430108		#N/A	#N/A	#N/A	#N/A
cgpGmo-S817	yes	131570995	T/C	0.236559	0.270552	0.16129		#N/A	#N/A	#N/A	#N/A
cgpGmo-S818b	no	#N/A	C/T	0	0	0		#N/A	#N/A	#N/A	#N/A
cgpGmo-S20	yes	131571841	T/A	0.537634	0.448144	0.408602		3.68	*	#N/A	#N/A
cgpGmo-S29	yes	131570681	A/T	0.172043	0.157244	0.0860215		1.2	-	#N/A	#N/A
cgpGmo-S819a	no	#N/A	T/C	0	0	0		#N/A	#N/A	#N/A	#N/A
cgpGmo-S820	yes	131571792	T/G	0.419355	0.476645	0.456989		#N/A	#N/A	0.27	-
cgpGmo-S821	yes	131570239	G/A	0.0107527	0.0106949	0.00537634		#N/A	#N/A	#N/A	#N/A
cgpGmo-S99	yes	131571563	A/G	0.537634	0.497167	0.462366		1.2	-	0.1	-
cgpGmo-S822a	yes	131571584	G/C	0.408602	0.499942	0.494624		0.18	-	#N/A	#N/A
cgpGmo-S823	yes	131570301	G/C	0.0645161	0.0617412	0.0322581		#N/A	#N/A	#N/A	#N/A
cgpGmo-S824	yes	131571638	C/T	0.419355	0.392126	0.274194		0.71	-	0.1	-
cgpGmo-S825	yes	131570313	C/T	0.0860215	0.0823217	0.0430108		#N/A	#N/A	#N/A	#N/A
cgpGmo-S826	no	#N/A	G/A	0	0	0		#N/A	#N/A	#N/A	#N/A
cgpGmo-S827	yes	131570831	C/T	0.419355	0.398023	0.274194		#N/A	#N/A	#N/A	#N/A
cgpGmo-S828	yes	131570905	T/A	0.290323	0.241935	0.145161		1.6	-	#N/A	#N/A
cgpGmo-S829	no	#N/A	A/T	0	0	0		#N/A	#N/A	#N/A	#N/A
cgpGmo-S830	yes	131571093	A/G	0.27957	0.270552	0.16129		0	-	0.89	-
cgpGmo-S831	yes	131571286	C/A	0.333333	0.488669	0.424731	NBYC1,NLYC2	1.2	-	3.97	**
cgpGmo-S832	yes	131570492	G/C	0.247312	0.331426	0.209677		#N/A	#N/A	#N/A	#N/A
cgpGmo-S100	yes	131570264	T/A	0	0	0		#N/A	#N/A	#N/A	#N/A
cgpGmo-S833	yes	131571453	G/C	0.44086	0.476645	0.456989	NLYC2,NLYC3	1.98	-	2.47	-
cgpGmo-S834	yes	131571436	G/C	0.44086	0.48786	0.467742	NLYC2,NLYC3	2.62	-	2.47	-
cgpGmo-S835	yes	131570311	A/T	0.0860215	0.101746	0.0537634		#N/A	#N/A	#N/A	#N/A
cgpGmo-S836	yes	131570240	G/A	0	0	0		#N/A	#N/A	#N/A	#N/A
cgpGmo-S837	yes	131570696	G/A	0.408602	0.412071	0.290323		#N/A	#N/A	#N/A	#N/A
cgpGmo-S838a	yes	131570821	T/G	0.258065	0.267083	0.16129		#N/A	#N/A	0.27	-
cgpGmo-S839	yes	131570521	A/C	0.139785	0.130015	0.0698925		#N/A	#N/A	#N/A	#N/A
cgpGmo-S840	yes	131570327	T/A	0.0645161	0.0617412	0.0322581		#N/A	#N/A	#N/A	#N/A
cgpGmo-S841	yes	131571755	A/G	0.612903	0.476876	0.392473		14.4	******	0.89	-
cgpGmo-S842	yes	131571677	C/T	0.333333	0.425078	0.306452		#N/A	#N/A	12.93	****
cgpGmo-S843	no	#N/A	G/C	0	0	0		#N/A	#N/A	#N/A	#N/A
cgpGmo-S844	yes	131571320	T/G	0.419355	0.440802	0.327957	NLYC2	2.27	-	0.1	-
cgpGmo-S2282	yes	131571896	C/T	1	0.5	0.5	NBYC1,NBYC2,NLYC2,NLYC3	#N/A	#N/A	#N/A	#N/A
cgpGmo-S845a	no	#N/A	G/A	0	0	0		#N/A	#N/A	#N/A	#N/A
cgpGmo-S846b	no	#N/A	A/G	0	0	0		#N/A	#N/A	#N/A	#N/A
cgpGmo-S847	no	#N/A	T/C	0	0	0		#N/A	#N/A	#N/A	#N/A
cgpGmo-S848	yes	131571248	A/T	0.44086	0.447971	0.33871		#N/A	#N/A	0.27	-
cgpGmo-S849	yes	131570769	G/T	0.322581	0.337611	0.215054		#N/A	#N/A	6.34	**
cgpGmo-S850	yes	131571601	C/A	0.462366	0.476876	0.392473		0.71	-	3.2	-
cgpGmo-S851	yes	131570325	A/G	0.0860215	0.0823217	0.0430108		#N/A	#N/A	#N/A	#N/A
cgpGmo-S852	yes	131571704	C/A	0.344086	0.420858	0.301075		2.18	-	#N/A	#N/A
cgpGmo-S853	yes	131570718	T/G	0.344086	0.420858	0.301075		#N/A	#N/A	#N/A	#N/A
cgpGmo-S854a	no	#N/A	T/C	0	0	0		#N/A	#N/A	#N/A	#N/A
cgpGmo-S855	yes	131570682	A/C	0.344086	0.287201	0.193548		#N/A	#N/A	#N/A	#N/A
cgpGmo-S856b	no	#N/A	C/T	0	0	0		#N/A	#N/A	#N/A	#N/A
cgpGmo-S2283	yes	131571246	A/T	0.494624	0.497167	0.462366		#N/A	#N/A	1.47	-
[truncated: 294 more rows]
