# Supplementary material for: Development of a SNP resource and a genetic linkage map for Atlantic cod (Gadus morhua)
Source: BMC Genomics. 2010 Mar 22;11:191. doi: 10.1186/1471-2164-11-191 (PMC2846918; doi:10.1186/1471-2164-11-191)
Supplement: Additional file 3 — Atlantic cod SNPs polymorphic in Atlantic Canada but monomorphic in the eastern Atlantic. List of SNPs that were monomorphic in the eastern Atlantic (Iceland, Ireland and Norway) but polymorphic in Atlantic Canadian populations of cod. [file 1471-2164-11-191-S3.XLS]

## Sheet: Sheet1
SNP name
cgpGmo-S807
cgpGmo-S2029
cgpGmo-S2279
cgpGmo-S694
cgpGmo-S357
cgpGmo-S1653
cgpGmo-S1660
cgpGmo-S1178
cgpGmo-S1673
cgpGmo-S180a
cgpGmo-S1689
cgpGmo-S217a
cgpGmo-S1209
cgpGmo-S1213c
cgpGmo-S1707
cgpGmo-S1714
cgpGmo-S1716
cgpGmo-S1242
cgpGmo-S1736
cgpGmo-S1737
cgpGmo-S1255b
cgpGmo-S1741
cgpGmo-S1258a
cgpGmo-S338a
cgpGmo-S59a
cgpGmo-S1764
cgpGmo-S1273
cgpGmo-S1767
cgpGmo-S385b
cgpGmo-S1291
cgpGmo-S1302
cgpGmo-S1795
cgpGmo-S430a
cgpGmo-S1809
cgpGmo-S1315
cgpGmo-S1813
cgpGmo-S458a
cgpGmo-S1320
cgpGmo-S463b
cgpGmo-S1847
cgpGmo-S1346
cgpGmo-S1858
cgpGmo-S1354
cgpGmo-S1868
cgpGmo-S1903
cgpGmo-S1117
cgpGmo-S1905
cgpGmo-S1394b
cgpGmo-S613b
cgpGmo-S614b
cgpGmo-S1919
cgpGmo-S1945
cgpGmo-S1952
cgpGmo-S1962
cgpGmo-S1435
cgpGmo-S1977
cgpGmo-S1445
cgpGmo-S2003
cgpGmo-S2008
cgpGmo-S1461b
cgpGmo-S2011
cgpGmo-S752b
cgpGmo-S1466b
cgpGmo-S2031
cgpGmo-S1489
cgpGmo-S2047
cgpGmo-S2049
cgpGmo-S2074
cgpGmo-S2091
cgpGmo-S2097
cgpGmo-S2098
cgpGmo-S882a
cgpGmo-S2099
cgpGmo-S890b
cgpGmo-S2102
cgpGmo-S1543
cgpGmo-S1553b
cgpGmo-S1556
cgpGmo-S2130
cgpGmo-S2136
cgpGmo-S2140
cgpGmo-S2145
cgpGmo-S1014a
cgpGmo-S1608
cgpGmo-S2183
cgpGmo-S2199
cgpGmo-S46b
cgpGmo-S2208
cgpGmo-S1121
cgpGmo-S1142
cgpGmo-S124
cgpGmo-S134
cgpGmo-S142
cgpGmo-S147
cgpGmo-S180b
cgpGmo-S207
cgpGmo-S210
cgpGmo-S221a
cgpGmo-S261a
cgpGmo-S275
cgpGmo-S281
cgpGmo-S289
cgpGmo-S291
cgpGmo-S302
cgpGmo-S322
cgpGmo-S324
cgpGmo-S334
cgpGmo-S57
cgpGmo-S339
cgpGmo-S1265a
cgpGmo-S351
cgpGmo-S352
cgpGmo-S388
cgpGmo-S399
cgpGmo-S411
cgpGmo-S428
cgpGmo-S433
cgpGmo-S444
cgpGmo-S68
cgpGmo-S446
cgpGmo-S475
cgpGmo-S478
cgpGmo-S481
cgpGmo-S490
cgpGmo-S493
cgpGmo-S504
cgpGmo-S513
cgpGmo-S536
cgpGmo-S541b
cgpGmo-S556
cgpGmo-S560
cgpGmo-S563
cgpGmo-S577
cgpGmo-S584
cgpGmo-S588
cgpGmo-S593
cgpGmo-S614a
cgpGmo-S638b
cgpGmo-S642
cgpGmo-S644
cgpGmo-S672
cgpGmo-S673
cgpGmo-S674
cgpGmo-S688
cgpGmo-S699b
cgpGmo-S706
cgpGmo-S710
cgpGmo-S94
cgpGmo-S757
cgpGmo-S758
cgpGmo-S779
cgpGmo-S821
cgpGmo-S835
cgpGmo-S853
cgpGmo-S865
cgpGmo-S878
cgpGmo-S883
cgpGmo-S927
cgpGmo-S930
cgpGmo-S103
cgpGmo-S951b
cgpGmo-S107
cgpGmo-S958
cgpGmo-S110
cgpGmo-S982a
cgpGmo-S984
cgpGmo-S997a
cgpGmo-S1598a
cgpGmo-S1011b
cgpGmo-S1016
cgpGmo-S115
cgpGmo-S6
cgpGmo-S1032
cgpGmo-S1034
cgpGmo-S1044
cgpGmo-S1045
cgpGmo-S1049
cgpGmo-S1050
cgpGmo-S1056
cgpGmo-S1062
cgpGmo-S1087b
cgpGmo-S1093
cgpGmo-S1095
cgpGmo-S1097
