# Supplementary material for: Development of a SNP resource and a genetic linkage map for Atlantic cod (Gadus morhua)
Source: BMC Genomics. 2010 Mar 22;11:191. doi: 10.1186/1471-2164-11-191 (PMC2846918; doi:10.1186/1471-2164-11-191)
Supplement: Additional file 4 — Previously published SNPs. Names of previously published SNPs together with any alternative names for these SNPs that were used in this study. [file 1471-2164-11-191-S4.XLS]

## Sheet: Sheet1
Initial CGP_SNP_Name	Final CGP_SNP_Name	SNP name from Moen et al. 2008
1057C1CO1.398	#N/A	Gm1001_0189
155C1CO1.193	#N/A	Gm0986_0621
2311C1CO1.535	#N/A	Gm1205_0365
334C1CO1.411	#N/A	Gm0399_0241
5279C2CO1.498	#N/A	Gm0766_0315
5681C1CO1.227	#N/A	Gm370_0380
5911C1CO1.447	#N/A	Gm159_0228
1534C1CO1.626	cgpGmo-S232b	Gm0685_0303
1959C2CO1.349	cgpGmo-S1730	Gm1174_0311
4440C1CO1.1126	cgpGmo-S649b	Gm328_0124
